# Supplementary material for: Identification and validation of ferroptosis-related biomarkers in intervertebral disc degeneration
Source: Front Cell Dev Biol. 2024 Sep 16;12:1416345. doi: 10.3389/fcell.2024.1416345 (PMC11439793; doi:10.3389/fcell.2024.1416345)
Supplement: Supplementary file 3 [file Table7.csv]

	p_val	avg_log2FC	pct.1	pct.2	p_val_adj	cluster	gene
GOBP-CARTILAGE-CONDENSATION	0	0.435890952	0.527	0.212	0	0	GOBP-CARTILAGE-CONDENSATION
GOBP-CELL-AGGREGATION	0	0.425781657	0.532	0.215	0	0	GOBP-CELL-AGGREGATION
GOMF-EXTRACELLULAR-MATRIX-STRUCTURAL-CONSTITUENT-CONFERRING-COMPRESSION-RESISTANCE	0	0.361163804	0.829	0.439	0	0	GOMF-EXTRACELLULAR-MATRIX-STRUCTURAL-CONSTITUENT-CONFERRING-COMPRESSION-RESISTANCE
GOBP-NOTOCHORD-DEVELOPMENT	1.88E-270	0.309896183	0.576	0.285	1.28E-266	0	GOBP-NOTOCHORD-DEVELOPMENT
GOCC-FIBRILLAR-COLLAGEN-TRIMER	2.63E-266	0.415316326	0.513	0.275	1.79E-262	0	GOCC-FIBRILLAR-COLLAGEN-TRIMER
GOCC-COMPLEX-OF-COLLAGEN-TRIMERS	3.87E-255	0.323853464	0.532	0.287	2.63E-251	0	GOCC-COMPLEX-OF-COLLAGEN-TRIMERS
GOBP-NEGATIVE-REGULATION-OF-GLYCOPROTEIN-METABOLIC-PROCESS	2.92E-184	0.258096368	0.518	0.283	1.99E-180	0	GOBP-NEGATIVE-REGULATION-OF-GLYCOPROTEIN-METABOLIC-PROCESS
GOBP-EMBRYONIC-SKELETAL-JOINT-MORPHOGENESIS	2.45E-181	0.252674368	0.468	0.256	1.66E-177	0	GOBP-EMBRYONIC-SKELETAL-JOINT-MORPHOGENESIS
GOMF-RAGE-RECEPTOR-BINDING	4.42E-176	0.297132729	0.681	0.434	3.01E-172	0	GOMF-RAGE-RECEPTOR-BINDING
GOMF-PLATELET-DERIVED-GROWTH-FACTOR-BINDING	2.98E-146	0.256703621	0.415	0.26	2.03E-142	0	GOMF-PLATELET-DERIVED-GROWTH-FACTOR-BINDING
GOCC-CYTOSOLIC-SMALL-RIBOSOMAL-SUBUNIT	9.24E-79	0.274638862	0.697	0.517	6.28E-75	0	GOCC-CYTOSOLIC-SMALL-RIBOSOMAL-SUBUNIT
GOCC-CYTOSOLIC-LARGE-RIBOSOMAL-SUBUNIT	2.24E-70	0.254075697	0.691	0.51	1.52E-66	0	GOCC-CYTOSOLIC-LARGE-RIBOSOMAL-SUBUNIT
GOCC-CYTOSOLIC-LARGE-RIBOSOMAL-SUBUNIT1	3.44E-287	0.505038346	0.841	0.493	2.34E-283	1	GOCC-CYTOSOLIC-LARGE-RIBOSOMAL-SUBUNIT
GOCC-CYTOSOLIC-RIBOSOME	7.05E-285	0.460146729	0.831	0.483	4.79E-281	1	GOCC-CYTOSOLIC-RIBOSOME
GOBP-CYTOPLASMIC-TRANSLATION	7.77E-268	0.35781265	0.831	0.485	5.28E-264	1	GOBP-CYTOPLASMIC-TRANSLATION
GOCC-POLYSOMAL-RIBOSOME	1.01E-265	0.4633451	0.834	0.499	6.85E-262	1	GOCC-POLYSOMAL-RIBOSOME
GOCC-CYTOSOLIC-SMALL-RIBOSOMAL-SUBUNIT1	3.56E-252	0.497014121	0.832	0.503	2.42E-248	1	GOCC-CYTOSOLIC-SMALL-RIBOSOMAL-SUBUNIT
GOCC-POLYSOME	9.98E-221	0.28024617	0.774	0.441	6.78E-217	1	GOCC-POLYSOME
GOBP-RIBOSOMAL-LARGE-SUBUNIT-ASSEMBLY	1.62E-212	0.29980506	0.646	0.338	1.10E-208	1	GOBP-RIBOSOMAL-LARGE-SUBUNIT-ASSEMBLY
GOMF-UBIQUITIN-PROTEIN-TRANSFERASE-INHIBITOR-ACTIVITY	1.77E-194	0.390940772	0.728	0.428	1.20E-190	1	GOMF-UBIQUITIN-PROTEIN-TRANSFERASE-INHIBITOR-ACTIVITY
GOMF-STRUCTURAL-CONSTITUENT-OF-RIBOSOME	8.51E-194	0.283673369	0.733	0.42	5.78E-190	1	GOMF-STRUCTURAL-CONSTITUENT-OF-RIBOSOME
GOCC-SMALL-RIBOSOMAL-SUBUNIT	3.57E-182	0.279600812	0.686	0.392	2.43E-178	1	GOCC-SMALL-RIBOSOMAL-SUBUNIT
GOBP-PROSTAGLANDIN-SECRETION	0	0.488759635	0.75	0.26	0	2	GOBP-PROSTAGLANDIN-SECRETION
GOBP-REGULATION-OF-PROSTAGLANDIN-SECRETION	0	0.433634407	0.504	0.221	0	2	GOBP-REGULATION-OF-PROSTAGLANDIN-SECRETION
GOBP-LEUCINE-TRANSPORT	0	0.346319554	0.78	0.364	0	2	GOBP-LEUCINE-TRANSPORT
GOBP-PROSTAGLANDIN-TRANSPORT	0	0.339840402	0.858	0.343	0	2	GOBP-PROSTAGLANDIN-TRANSPORT
GOBP-PROSTANOID-BIOSYNTHETIC-PROCESS	0	0.300393746	0.623	0.239	0	2	GOBP-PROSTANOID-BIOSYNTHETIC-PROCESS
GOMF-CALCIUM-MONOATOMIC-CATION-ANTIPORTER-ACTIVITY	0	0.262490568	0.907	0.599	0	2	GOMF-CALCIUM-MONOATOMIC-CATION-ANTIPORTER-ACTIVITY
GOBP-REGULATION-OF-ICOSANOID-SECRETION	8.00E-303	0.318006287	0.519	0.238	5.44E-299	2	GOBP-REGULATION-OF-ICOSANOID-SECRETION
GOBP-RESPONSE-TO-MANGANESE-ION	1.64E-300	0.339932994	0.515	0.188	1.12E-296	2	GOBP-RESPONSE-TO-MANGANESE-ION
GOBP-BRANCHED-CHAIN-AMINO-ACID-TRANSPORT	3.25E-296	0.259739544	0.745	0.383	2.21E-292	2	GOBP-BRANCHED-CHAIN-AMINO-ACID-TRANSPORT
GOBP-POSITIVE-REGULATION-OF-SMOOTH-MUSCLE-CELL-APOPTOTIC-PROCESS	2.41E-292	0.334404209	0.728	0.366	1.64E-288	2	GOBP-POSITIVE-REGULATION-OF-SMOOTH-MUSCLE-CELL-APOPTOTIC-PROCESS
GOBP-NEGATIVE-REGULATION-OF-SMOOTH-MUSCLE-CONTRACTION	2.96E-267	0.359055865	0.701	0.338	2.01E-263	2	GOBP-NEGATIVE-REGULATION-OF-SMOOTH-MUSCLE-CONTRACTION
GOBP-SULFUR-AMINO-ACID-TRANSPORT	2.01E-265	0.267410589	0.681	0.317	1.37E-261	2	GOBP-SULFUR-AMINO-ACID-TRANSPORT
GOBP-REGULATION-OF-INTRINSIC-APOPTOTIC-SIGNALING-PATHWAY-IN-RESPONSE-TO-DNA-DAMAGE-BY-P53-CLASS-MEDIATOR	7.64E-265	0.299219053	0.597	0.266	5.19E-261	2	GOBP-REGULATION-OF-INTRINSIC-APOPTOTIC-SIGNALING-PATHWAY-IN-RESPONSE-TO-DNA-DAMAGE-BY-P53-CLASS-MEDIATOR
GOBP-CELLULAR-RESPONSE-TO-UV-A	2.71E-255	0.319145729	0.854	0.563	1.84E-251	2	GOBP-CELLULAR-RESPONSE-TO-UV-A
GOMF-ATPASE-COUPLED-ION-TRANSMEMBRANE-TRANSPORTER-ACTIVITY	5.11E-252	0.323831171	0.525	0.214	3.48E-248	2	GOMF-ATPASE-COUPLED-ION-TRANSMEMBRANE-TRANSPORTER-ACTIVITY
GOBP-RESPONSE-TO-UV-A	1.09E-245	0.296265138	0.761	0.429	7.43E-242	2	GOBP-RESPONSE-TO-UV-A
GOCC-PROTON-TRANSPORTING-V-TYPE-ATPASE-V1-DOMAIN	7.51E-244	0.478471186	0.486	0.199	5.10E-240	2	GOCC-PROTON-TRANSPORTING-V-TYPE-ATPASE-V1-DOMAIN
GOCC-PROTON-TRANSPORTING-TWO-SECTOR-ATPASE-COMPLEX-CATALYTIC-DOMAIN	3.89E-238	0.441010588	0.488	0.203	2.65E-234	2	GOCC-PROTON-TRANSPORTING-TWO-SECTOR-ATPASE-COMPLEX-CATALYTIC-DOMAIN
GOBP-VASCULAR-ASSOCIATED-SMOOTH-MUSCLE-CELL-APOPTOTIC-PROCESS	1.99E-234	0.314879836	0.613	0.3	1.35E-230	2	GOBP-VASCULAR-ASSOCIATED-SMOOTH-MUSCLE-CELL-APOPTOTIC-PROCESS
GOBP-GLUCOSE-CATABOLIC-PROCESS	1.32E-230	0.275526326	0.656	0.322	9.00E-227	2	GOBP-GLUCOSE-CATABOLIC-PROCESS
GOBP-GLYCOLYTIC-PROCESS-THROUGH-FRUCTOSE-6-PHOSPHATE	3.76E-230	0.292984306	0.583	0.272	2.55E-226	2	GOBP-GLYCOLYTIC-PROCESS-THROUGH-FRUCTOSE-6-PHOSPHATE
GOBP-POSITIVE-REGULATION-OF-SYNAPTIC-PLASTICITY	1.91E-227	0.291968667	0.427	0.196	1.30E-223	2	GOBP-POSITIVE-REGULATION-OF-SYNAPTIC-PLASTICITY
GOMF-LEUCINE-ZIPPER-DOMAIN-BINDING	1.35E-225	0.404029916	0.477	0.213	9.20E-222	2	GOMF-LEUCINE-ZIPPER-DOMAIN-BINDING
GOBP-GLYCOLYTIC-PROCESS-THROUGH-GLUCOSE-6-PHOSPHATE	3.84E-224	0.335985058	0.532	0.249	2.61E-220	2	GOBP-GLYCOLYTIC-PROCESS-THROUGH-GLUCOSE-6-PHOSPHATE
GOBP-POSITIVE-REGULATION-OF-FATTY-ACID-TRANSPORT	1.19E-218	0.284491724	0.421	0.184	8.09E-215	2	GOBP-POSITIVE-REGULATION-OF-FATTY-ACID-TRANSPORT
GOBP-REGULATION-OF-HEAT-GENERATION	2.80E-217	0.28270272	0.612	0.293	1.91E-213	2	GOBP-REGULATION-OF-HEAT-GENERATION
GOBP-POSITIVE-REGULATION-OF-TRANSCRIPTION-FROM-RNA-POLYMERASE-II-PROMOTER-INVOLVED-IN-CELLULAR-RESPONSE-TO-CHEMICAL-STIMULUS	3.15E-216	0.335063568	0.447	0.189	2.14E-212	2	GOBP-POSITIVE-REGULATION-OF-TRANSCRIPTION-FROM-RNA-POLYMERASE-II-PROMOTER-INVOLVED-IN-CELLULAR-RESPONSE-TO-CHEMICAL-STIMULUS
GOBP-HORMONE-CATABOLIC-PROCESS	9.06E-198	0.289537453	0.653	0.334	6.16E-194	2	GOBP-HORMONE-CATABOLIC-PROCESS
GOBP-REGULATION-OF-UNSATURATED-FATTY-ACID-BIOSYNTHETIC-PROCESS	4.77E-195	0.261309075	0.667	0.38	3.24E-191	2	GOBP-REGULATION-OF-UNSATURATED-FATTY-ACID-BIOSYNTHETIC-PROCESS
GOCC-U2-TYPE-CATALYTIC-STEP-2-SPLICEOSOME	2.57E-194	0.254156352	0.413	0.165	1.75E-190	2	GOCC-U2-TYPE-CATALYTIC-STEP-2-SPLICEOSOME
GOBP-REGULATION-OF-INCLUSION-BODY-ASSEMBLY	2.64E-192	0.260292459	0.478	0.217	1.79E-188	2	GOBP-REGULATION-OF-INCLUSION-BODY-ASSEMBLY
GOBP-PHAGOLYSOSOME-ASSEMBLY	1.00E-190	0.26518288	0.476	0.212	6.81E-187	2	GOBP-PHAGOLYSOSOME-ASSEMBLY
GOBP-POSITIVE-REGULATION-OF-TRANSCRIPTION-FROM-RNA-POLYMERASE-II-PROMOTER-IN-RESPONSE-TO-STRESS	1.55E-180	0.261988726	0.545	0.282	1.05E-176	2	GOBP-POSITIVE-REGULATION-OF-TRANSCRIPTION-FROM-RNA-POLYMERASE-II-PROMOTER-IN-RESPONSE-TO-STRESS
GOCC-PROTON-TRANSPORTING-V-TYPE-ATPASE-COMPLEX	8.06E-180	0.278462264	0.35	0.149	5.48E-176	2	GOCC-PROTON-TRANSPORTING-V-TYPE-ATPASE-COMPLEX
GOBP-AGGREPHAGY	3.38E-177	0.322398568	0.329	0.144	2.30E-173	2	GOBP-AGGREPHAGY
GOBP-INNER-CELL-MASS-CELL-PROLIFERATION	4.53E-177	0.279173296	0.51	0.246	3.08E-173	2	GOBP-INNER-CELL-MASS-CELL-PROLIFERATION
GOBP-NEGATIVE-REGULATION-OF-ENDOPLASMIC-RETICULUM-UNFOLDED-PROTEIN-RESPONSE	2.05E-175	0.325970231	0.472	0.217	1.39E-171	2	GOBP-NEGATIVE-REGULATION-OF-ENDOPLASMIC-RETICULUM-UNFOLDED-PROTEIN-RESPONSE
GOBP-AROMATIC-AMINO-ACID-TRANSPORT	3.31E-175	0.292017686	0.195	0.093	2.25E-171	2	GOBP-AROMATIC-AMINO-ACID-TRANSPORT
GOBP-PERK-MEDIATED-UNFOLDED-PROTEIN-RESPONSE	1.51E-154	0.260289484	0.504	0.25	1.03E-150	2	GOBP-PERK-MEDIATED-UNFOLDED-PROTEIN-RESPONSE
GOBP-NUCLEOTIDE-BINDING-OLIGOMERIZATION-DOMAIN-CONTAINING-2-SIGNALING-PATHWAY	4.87E-153	0.261165139	0.265	0.103	3.31E-149	2	GOBP-NUCLEOTIDE-BINDING-OLIGOMERIZATION-DOMAIN-CONTAINING-2-SIGNALING-PATHWAY
GOBP-PHAGOSOME-LYSOSOME-FUSION	2.28E-145	0.265744877	0.361	0.185	1.55E-141	2	GOBP-PHAGOSOME-LYSOSOME-FUSION
GOBP-REGULATION-OF-RRNA-PROCESSING	8.74E-143	0.286381969	0.182	0.057	5.94E-139	2	GOBP-REGULATION-OF-RRNA-PROCESSING
GOBP-NEGATIVE-REGULATION-OF-AMYLOID-FIBRIL-FORMATION	1.30E-140	0.251900093	0.59	0.336	8.81E-137	2	GOBP-NEGATIVE-REGULATION-OF-AMYLOID-FIBRIL-FORMATION
GOBP-RIBOSOMAL-SUBUNIT-EXPORT-FROM-NUCLEUS	2.13E-140	0.255019659	0.489	0.264	1.45E-136	2	GOBP-RIBOSOMAL-SUBUNIT-EXPORT-FROM-NUCLEUS
GOCC-PRP19-COMPLEX	2.14E-138	0.324849323	0.302	0.132	1.45E-134	2	GOCC-PRP19-COMPLEX
GOBP-REGULATION-OF-PERK-MEDIATED-UNFOLDED-PROTEIN-RESPONSE	1.32E-136	0.297128421	0.445	0.213	9.00E-133	2	GOBP-REGULATION-OF-PERK-MEDIATED-UNFOLDED-PROTEIN-RESPONSE
GOBP-POSITIVE-REGULATION-OF-STEROID-HORMONE-SECRETION	1.35E-136	0.26379189	0.426	0.262	9.17E-133	2	GOBP-POSITIVE-REGULATION-OF-STEROID-HORMONE-SECRETION
GOBP-SYNAPTIC-VESICLE-LUMEN-ACIDIFICATION	2.73E-134	0.299652395	0.298	0.144	1.86E-130	2	GOBP-SYNAPTIC-VESICLE-LUMEN-ACIDIFICATION
GOBP-REGULATION-OF-MITOCHONDRIAL-FUSION	3.59E-133	0.314946408	0.356	0.177	2.44E-129	2	GOBP-REGULATION-OF-MITOCHONDRIAL-FUSION
GOCC-EXON-EXON-JUNCTION-COMPLEX	9.03E-125	0.316490509	0.286	0.131	6.14E-121	2	GOCC-EXON-EXON-JUNCTION-COMPLEX
GOCC-CATALYTIC-STEP-1-SPLICEOSOME	3.22E-116	0.347126155	0.125	0.05	2.19E-112	2	GOCC-CATALYTIC-STEP-1-SPLICEOSOME
GOBP-NEGATIVE-REGULATION-OF-CELLULAR-RESPONSE-TO-HYPOXIA	1.05E-113	0.250265683	0.416	0.241	7.11E-110	2	GOBP-NEGATIVE-REGULATION-OF-CELLULAR-RESPONSE-TO-HYPOXIA
GOBP-POSITIVE-REGULATION-OF-ENDOPLASMIC-RETICULUM-STRESS-INDUCED-INTRINSIC-APOPTOTIC-SIGNALING-PATHWAY	4.10E-108	0.25097266	0.493	0.283	2.79E-104	2	GOBP-POSITIVE-REGULATION-OF-ENDOPLASMIC-RETICULUM-STRESS-INDUCED-INTRINSIC-APOPTOTIC-SIGNALING-PATHWAY
GOBP-ER-OVERLOAD-RESPONSE	1.01E-107	0.253346062	0.464	0.248	6.90E-104	2	GOBP-ER-OVERLOAD-RESPONSE
GOCC-EXTRINSIC-COMPONENT-OF-SYNAPTIC-VESICLE-MEMBRANE	1.89E-92	0.297684796	0.304	0.16	1.29E-88	2	GOCC-EXTRINSIC-COMPONENT-OF-SYNAPTIC-VESICLE-MEMBRANE
GOBP-NUCLEAR-MRNA-SURVEILLANCE	1.00E-76	0.26529019	0.175	0.081	6.81E-73	2	GOBP-NUCLEAR-MRNA-SURVEILLANCE
GOCC-NUCLEAR-EXOSOME-RNASE-COMPLEX	2.73E-73	0.25631788	0.194	0.081	1.86E-69	2	GOCC-NUCLEAR-EXOSOME-RNASE-COMPLEX
GOCC-NUCLEOLAR-EXOSOME-RNASE-COMPLEX	2.02E-68	0.255785488	0.178	0.078	1.37E-64	2	GOCC-NUCLEOLAR-EXOSOME-RNASE-COMPLEX
GOBP-DETOXIFICATION-OF-INORGANIC-COMPOUND	0	0.474023899	0.803	0.398	0	3	GOBP-DETOXIFICATION-OF-INORGANIC-COMPOUND
GOBP-PROSTAGLANDIN-SECRETION1	0	0.451294475	0.692	0.272	0	3	GOBP-PROSTAGLANDIN-SECRETION
GOBP-REGULATION-OF-HEAT-GENERATION1	0	0.413608735	0.702	0.277	0	3	GOBP-REGULATION-OF-HEAT-GENERATION
GOBP-PROSTAGLANDIN-TRANSPORT1	0	0.318441715	0.8	0.355	0	3	GOBP-PROSTAGLANDIN-TRANSPORT
GOBP-HEAT-GENERATION	0	0.305370044	0.806	0.412	0	3	GOBP-HEAT-GENERATION
GOBP-DETOXIFICATION-OF-COPPER-ION	3.81E-307	0.531573232	0.807	0.429	2.59E-303	3	GOBP-DETOXIFICATION-OF-COPPER-ION
GOBP-INTRACELLULAR-ZINC-ION-HOMEOSTASIS	1.66E-304	0.331717006	0.714	0.319	1.13E-300	3	GOBP-INTRACELLULAR-ZINC-ION-HOMEOSTASIS
GOBP-REGULATION-OF-ODONTOGENESIS-OF-DENTIN-CONTAINING-TOOTH	1.14E-291	0.269218135	0.83	0.528	7.73E-288	3	GOBP-REGULATION-OF-ODONTOGENESIS-OF-DENTIN-CONTAINING-TOOTH
GOBP-PROSTANOID-BIOSYNTHETIC-PROCESS1	4.34E-281	0.275904981	0.592	0.245	2.95E-277	3	GOBP-PROSTANOID-BIOSYNTHETIC-PROCESS
GOBP-CELLULAR-RESPONSE-TO-COPPER-ION	2.48E-280	0.39077156	0.711	0.333	1.68E-276	3	GOBP-CELLULAR-RESPONSE-TO-COPPER-ION
GOBP-POSITIVE-REGULATION-OF-ASTROCYTE-DIFFERENTIATION	3.10E-264	0.375853036	0.633	0.285	2.11E-260	3	GOBP-POSITIVE-REGULATION-OF-ASTROCYTE-DIFFERENTIATION
GOBP-CELLULAR-RESPONSE-TO-CADMIUM-ION	4.85E-258	0.296278525	0.658	0.299	3.30E-254	3	GOBP-CELLULAR-RESPONSE-TO-CADMIUM-ION
GOBP-POSITIVE-REGULATION-OF-OSTEOBLAST-PROLIFERATION	1.91E-257	0.389141107	0.462	0.168	1.30E-253	3	GOBP-POSITIVE-REGULATION-OF-OSTEOBLAST-PROLIFERATION
GOBP-REGULATION-OF-PROSTAGLANDIN-SECRETION1	3.26E-252	0.423170058	0.518	0.219	2.21E-248	3	GOBP-REGULATION-OF-PROSTAGLANDIN-SECRETION
GOBP-POSITIVE-REGULATION-OF-STEROID-HORMONE-SECRETION1	5.63E-250	0.385558694	0.545	0.24	3.83E-246	3	GOBP-POSITIVE-REGULATION-OF-STEROID-HORMONE-SECRETION
GOBP-CELLULAR-RESPONSE-TO-ZINC-ION	1.35E-246	0.335595209	0.791	0.439	9.20E-243	3	GOBP-CELLULAR-RESPONSE-TO-ZINC-ION
GOBP-REGULATION-OF-ICOSANOID-SECRETION1	1.71E-244	0.306622191	0.533	0.236	1.16E-240	3	GOBP-REGULATION-OF-ICOSANOID-SECRETION
GOBP-RIBONUCLEOSIDE-MONOPHOSPHATE-CATABOLIC-PROCESS	3.54E-240	0.298047319	0.509	0.223	2.40E-236	3	GOBP-RIBONUCLEOSIDE-MONOPHOSPHATE-CATABOLIC-PROCESS
GOBP-EXTRACELLULAR-MATRIX-CONSTITUENT-SECRETION	3.69E-230	0.285336838	0.687	0.356	2.51E-226	3	GOBP-EXTRACELLULAR-MATRIX-CONSTITUENT-SECRETION
GOBP-NUCLEOSIDE-MONOPHOSPHATE-CATABOLIC-PROCESS	1.53E-226	0.279615243	0.495	0.21	1.04E-222	3	GOBP-NUCLEOSIDE-MONOPHOSPHATE-CATABOLIC-PROCESS
GOBP-HORMONE-CATABOLIC-PROCESS1	2.38E-220	0.323272181	0.652	0.335	1.62E-216	3	GOBP-HORMONE-CATABOLIC-PROCESS
GOBP-RESPONSE-TO-COPPER-ION	9.01E-199	0.25520416	0.671	0.35	6.13E-195	3	GOBP-RESPONSE-TO-COPPER-ION
GOBP-DEOXYRIBONUCLEOSIDE-MONOPHOSPHATE-CATABOLIC-PROCESS	2.17E-197	0.295239387	0.53	0.248	1.48E-193	3	GOBP-DEOXYRIBONUCLEOSIDE-MONOPHOSPHATE-CATABOLIC-PROCESS
GOBP-WNT-SIGNALING-PATHWAY-INVOLVED-IN-HEART-DEVELOPMENT	3.66E-195	0.308909355	0.627	0.324	2.48E-191	3	GOBP-WNT-SIGNALING-PATHWAY-INVOLVED-IN-HEART-DEVELOPMENT
GOBP-NEGATIVE-REGULATION-OF-SMOOTH-MUSCLE-CONTRACTION1	1.73E-194	0.315016358	0.66	0.346	1.18E-190	3	GOBP-NEGATIVE-REGULATION-OF-SMOOTH-MUSCLE-CONTRACTION
GOBP-NEGATIVE-REGULATION-OF-INTRINSIC-APOPTOTIC-SIGNALING-PATHWAY-BY-P53-CLASS-MEDIATOR	1.70E-187	0.261270886	0.437	0.203	1.15E-183	3	GOBP-NEGATIVE-REGULATION-OF-INTRINSIC-APOPTOTIC-SIGNALING-PATHWAY-BY-P53-CLASS-MEDIATOR
GOBP-POSITIVE-REGULATION-OF-FATTY-ACID-TRANSPORT1	1.80E-181	0.27347449	0.414	0.185	1.23E-177	3	GOBP-POSITIVE-REGULATION-OF-FATTY-ACID-TRANSPORT
GOBP-POSITIVE-REGULATION-OF-SMOOTH-MUSCLE-CELL-APOPTOTIC-PROCESS1	4.32E-165	0.263032521	0.645	0.382	2.94E-161	3	GOBP-POSITIVE-REGULATION-OF-SMOOTH-MUSCLE-CELL-APOPTOTIC-PROCESS
GOBP-MINERALOCORTICOID-BIOSYNTHETIC-PROCESS	2.63E-163	0.317457801	0.432	0.208	1.79E-159	3	GOBP-MINERALOCORTICOID-BIOSYNTHETIC-PROCESS
GOBP-LATE-ENDOSOME-TO-VACUOLE-TRANSPORT-VIA-MULTIVESICULAR-BODY-SORTING-PATHWAY	2.11E-162	0.260288309	0.337	0.124	1.44E-158	3	GOBP-LATE-ENDOSOME-TO-VACUOLE-TRANSPORT-VIA-MULTIVESICULAR-BODY-SORTING-PATHWAY
GOBP-POSITIVE-REGULATION-OF-TRANSCRIPTION-FROM-RNA-POLYMERASE-II-PROMOTER-INVOLVED-IN-CELLULAR-RESPONSE-TO-CHEMICAL-STIMULUS1	3.97E-161	0.287460715	0.416	0.195	2.70E-157	3	GOBP-POSITIVE-REGULATION-OF-TRANSCRIPTION-FROM-RNA-POLYMERASE-II-PROMOTER-INVOLVED-IN-CELLULAR-RESPONSE-TO-CHEMICAL-STIMULUS
GOBP-MINERALOCORTICOID-METABOLIC-PROCESS	6.93E-160	0.275021626	0.457	0.227	4.71E-156	3	GOBP-MINERALOCORTICOID-METABOLIC-PROCESS
GOBP-ATRIOVENTRICULAR-CANAL-DEVELOPMENT	2.28E-154	0.284341951	0.281	0.125	1.55E-150	3	GOBP-ATRIOVENTRICULAR-CANAL-DEVELOPMENT
GOBP-REGULATION-OF-PLASMINOGEN-ACTIVATION	3.45E-153	0.285327935	0.517	0.28	2.34E-149	3	GOBP-REGULATION-OF-PLASMINOGEN-ACTIVATION
GOBP-HEART-FIELD-SPECIFICATION	2.73E-149	0.272023735	0.385	0.175	1.85E-145	3	GOBP-HEART-FIELD-SPECIFICATION
GOBP-RECEPTOR-MEDIATED-ENDOCYTOSIS-OF-VIRUS-BY-HOST-CELL	1.10E-146	0.252898281	0.611	0.355	7.51E-143	3	GOBP-RECEPTOR-MEDIATED-ENDOCYTOSIS-OF-VIRUS-BY-HOST-CELL
GOBP-PYRIMIDINE-RIBONUCLEOSIDE-MONOPHOSPHATE-BIOSYNTHETIC-PROCESS	3.10E-144	0.277180183	0.309	0.132	2.11E-140	3	GOBP-PYRIMIDINE-RIBONUCLEOSIDE-MONOPHOSPHATE-BIOSYNTHETIC-PROCESS
GOCC-CHROMAFFIN-GRANULE	2.12E-142	0.284666796	0.613	0.365	1.44E-138	3	GOCC-CHROMAFFIN-GRANULE
GOBP-NEGATIVE-REGULATION-OF-EPIDERMAL-GROWTH-FACTOR-ACTIVATED-RECEPTOR-ACTIVITY	8.31E-131	0.276855716	0.328	0.146	5.65E-127	3	GOBP-NEGATIVE-REGULATION-OF-EPIDERMAL-GROWTH-FACTOR-ACTIVATED-RECEPTOR-ACTIVITY
GOBP-NEGATIVE-REGULATION-OF-CARDIOCYTE-DIFFERENTIATION	5.48E-128	0.271044204	0.197	0.084	3.73E-124	3	GOBP-NEGATIVE-REGULATION-OF-CARDIOCYTE-DIFFERENTIATION
GOBP-NUCLEOTIDE-BINDING-OLIGOMERIZATION-DOMAIN-CONTAINING-2-SIGNALING-PATHWAY1	2.16E-124	0.254242047	0.275	0.101	1.47E-120	3	GOBP-NUCLEOTIDE-BINDING-OLIGOMERIZATION-DOMAIN-CONTAINING-2-SIGNALING-PATHWAY
GOBP-NEGATIVE-REGULATION-OF-TRANSCRIPTION-REGULATORY-REGION-DNA-BINDING	2.03E-112	0.2511497	0.504	0.306	1.38E-108	3	GOBP-NEGATIVE-REGULATION-OF-TRANSCRIPTION-REGULATORY-REGION-DNA-BINDING
GOBP-POSITIVE-REGULATION-OF-CYCLIN-DEPENDENT-PROTEIN-SERINE-THREONINE-KINASE-ACTIVITY	8.67E-103	0.254828878	0.158	0.073	5.89E-99	3	GOBP-POSITIVE-REGULATION-OF-CYCLIN-DEPENDENT-PROTEIN-SERINE-THREONINE-KINASE-ACTIVITY
GOMF-VASCULAR-ENDOTHELIAL-GROWTH-FACTOR-RECEPTOR-BINDING	8.79E-103	0.268524478	0.285	0.146	5.97E-99	3	GOMF-VASCULAR-ENDOTHELIAL-GROWTH-FACTOR-RECEPTOR-BINDING
GOBP-PROTEIN-TRANSPORT-TO-VACUOLE-INVOLVED-IN-UBIQUITIN-DEPENDENT-PROTEIN-CATABOLIC-PROCESS-VIA-THE-MULTIVESICULAR-BODY-SORTING-PATHWAY	1.01E-95	0.263052905	0.223	0.099	6.87E-92	3	GOBP-PROTEIN-TRANSPORT-TO-VACUOLE-INVOLVED-IN-UBIQUITIN-DEPENDENT-PROTEIN-CATABOLIC-PROCESS-VIA-THE-MULTIVESICULAR-BODY-SORTING-PATHWAY
GOMF-PROTEIN-SERINE-THREONINE-PHOSPHATASE-INHIBITOR-ACTIVITY	1.61E-93	0.258811121	0.473	0.28	1.09E-89	3	GOMF-PROTEIN-SERINE-THREONINE-PHOSPHATASE-INHIBITOR-ACTIVITY
GOCC-ESCRT-I-COMPLEX	6.86E-88	0.261498875	0.364	0.194	4.66E-84	3	GOCC-ESCRT-I-COMPLEX
GOCC-PROTON-TRANSPORTING-V-TYPE-ATPASE-V1-DOMAIN1	1.86E-82	0.289533174	0.384	0.219	1.26E-78	3	GOCC-PROTON-TRANSPORTING-V-TYPE-ATPASE-V1-DOMAIN
GOCC-PROTON-TRANSPORTING-TWO-SECTOR-ATPASE-COMPLEX-CATALYTIC-DOMAIN1	2.56E-79	0.263828172	0.385	0.223	1.74E-75	3	GOCC-PROTON-TRANSPORTING-TWO-SECTOR-ATPASE-COMPLEX-CATALYTIC-DOMAIN
GOMF-PLATELET-DERIVED-GROWTH-FACTOR-BINDING1	0	0.954711909	0.874	0.193	0	4	GOMF-PLATELET-DERIVED-GROWTH-FACTOR-BINDING
GOBP-ELASTIC-FIBER-ASSEMBLY	0	0.895703708	0.722	0.148	0	4	GOBP-ELASTIC-FIBER-ASSEMBLY
GOCC-FIBRILLAR-COLLAGEN-TRIMER1	0	0.892029311	0.898	0.228	0	4	GOCC-FIBRILLAR-COLLAGEN-TRIMER
GOCC-COMPLEX-OF-COLLAGEN-TRIMERS1	0	0.734425258	0.916	0.241	0	4	GOCC-COMPLEX-OF-COLLAGEN-TRIMERS
GOBP-COLLAGEN-FIBRIL-ORGANIZATION	0	0.596541683	0.791	0.086	0	4	GOBP-COLLAGEN-FIBRIL-ORGANIZATION
GOCC-ENDOPLASMIC-RETICULUM-CHAPERONE-COMPLEX	0	0.552274071	0.749	0.316	0	4	GOCC-ENDOPLASMIC-RETICULUM-CHAPERONE-COMPLEX
GOBP-PROTEIN-OXIDATION	0	0.550683314	0.602	0.129	0	4	GOBP-PROTEIN-OXIDATION
GOCC-OLIGOSACCHARYLTRANSFERASE-COMPLEX	0	0.526032467	0.716	0.255	0	4	GOCC-OLIGOSACCHARYLTRANSFERASE-COMPLEX
GOMF-STRUCTURAL-MOLECULE-ACTIVITY-CONFERRING-ELASTICITY	0	0.505700033	0.619	0.182	0	4	GOMF-STRUCTURAL-MOLECULE-ACTIVITY-CONFERRING-ELASTICITY
GOMF-EXTRACELLULAR-MATRIX-STRUCTURAL-CONSTITUENT-CONFERRING-TENSILE-STRENGTH	0	0.496077091	0.965	0.351	0	4	GOMF-EXTRACELLULAR-MATRIX-STRUCTURAL-CONSTITUENT-CONFERRING-TENSILE-STRENGTH
GOMF-OXIDOREDUCTASE-ACTIVITY-ACTING-ON-THE-CH-NH2-GROUP-OF-DONORS-OXYGEN-AS-ACCEPTOR	0	0.487584707	0.62	0.138	0	4	GOMF-OXIDOREDUCTASE-ACTIVITY-ACTING-ON-THE-CH-NH2-GROUP-OF-DONORS-OXYGEN-AS-ACCEPTOR
GOCC-COPI-COATED-VESICLE-MEMBRANE	0	0.480575097	0.639	0.214	0	4	GOCC-COPI-COATED-VESICLE-MEMBRANE
GOMF-PROTEIN-DISULFIDE-ISOMERASE-ACTIVITY	0	0.468771333	0.58	0.213	0	4	GOMF-PROTEIN-DISULFIDE-ISOMERASE-ACTIVITY
GOBP-PROTEIN-N-LINKED-GLYCOSYLATION-VIA-ASPARAGINE	0	0.459190563	0.431	0.088	0	4	GOBP-PROTEIN-N-LINKED-GLYCOSYLATION-VIA-ASPARAGINE
GOBP-PROTEIN-HYDROXYLATION	0	0.4480716	0.555	0.148	0	4	GOBP-PROTEIN-HYDROXYLATION
GOBP-EXTRACELLULAR-MATRIX-ASSEMBLY	0	0.424064092	0.543	0.075	0	4	GOBP-EXTRACELLULAR-MATRIX-ASSEMBLY
GOBP-AORTA-MORPHOGENESIS	0	0.408979994	0.493	0.076	0	4	GOBP-AORTA-MORPHOGENESIS
GOCC-COPI-COATED-VESICLE	0	0.398277458	0.598	0.207	0	4	GOCC-COPI-COATED-VESICLE
GOBP-COLLAGEN-BIOSYNTHETIC-PROCESS	0	0.38580405	0.608	0.123	0	4	GOBP-COLLAGEN-BIOSYNTHETIC-PROCESS
GOMF-OXIDOREDUCTASE-ACTIVITY-ACTING-ON-THE-CH-NH2-GROUP-OF-DONORS	0	0.372888915	0.603	0.15	0	4	GOMF-OXIDOREDUCTASE-ACTIVITY-ACTING-ON-THE-CH-NH2-GROUP-OF-DONORS
GOBP-CHONDROCYTE-DEVELOPMENT	0	0.367322746	0.478	0.108	0	4	GOBP-CHONDROCYTE-DEVELOPMENT
GOMF-STRUCTURAL-CONSTITUENT-OF-MUSCLE	0	0.363370925	0.595	0.171	0	4	GOMF-STRUCTURAL-CONSTITUENT-OF-MUSCLE
GOBP-SMOOTH-MUSCLE-TISSUE-DEVELOPMENT	0	0.352549784	0.599	0.167	0	4	GOBP-SMOOTH-MUSCLE-TISSUE-DEVELOPMENT
GOBP-AORTA-DEVELOPMENT	0	0.350819653	0.403	0.05	0	4	GOBP-AORTA-DEVELOPMENT
GOCC-COLLAGEN-TRIMER	0	0.343115558	0.953	0.361	0	4	GOCC-COLLAGEN-TRIMER
GOBP-BASEMENT-MEMBRANE-ORGANIZATION	0	0.342549618	0.497	0.104	0	4	GOBP-BASEMENT-MEMBRANE-ORGANIZATION
GOMF-COLLAGEN-BINDING	0	0.341369274	0.757	0.204	0	4	GOMF-COLLAGEN-BINDING
GOBP-PEPTIDYL-PROLINE-MODIFICATION	0	0.335585626	0.594	0.198	0	4	GOBP-PEPTIDYL-PROLINE-MODIFICATION
GOMF-ACTIN-MONOMER-BINDING	0	0.324175508	0.687	0.282	0	4	GOMF-ACTIN-MONOMER-BINDING
GOBP-ENDOCHONDRAL-BONE-MORPHOGENESIS	0	0.320949868	0.321	0.041	0	4	GOBP-ENDOCHONDRAL-BONE-MORPHOGENESIS
GOBP-CHONDROCYTE-DIFFERENTIATION	0	0.315144334	0.402	0.044	0	4	GOBP-CHONDROCYTE-DIFFERENTIATION
GOBP-COLLAGEN-METABOLIC-PROCESS	0	0.313303902	0.554	0.078	0	4	GOBP-COLLAGEN-METABOLIC-PROCESS
GOBP-PROTEIN-EXIT-FROM-ENDOPLASMIC-RETICULUM	0	0.30975074	0.56	0.183	0	4	GOBP-PROTEIN-EXIT-FROM-ENDOPLASMIC-RETICULUM
GOBP-CARTILAGE-DEVELOPMENT-INVOLVED-IN-ENDOCHONDRAL-BONE-MORPHOGENESIS	0	0.306755286	0.398	0.098	0	4	GOBP-CARTILAGE-DEVELOPMENT-INVOLVED-IN-ENDOCHONDRAL-BONE-MORPHOGENESIS
GOBP-ADRENAL-GLAND-DEVELOPMENT	0	0.303748217	0.443	0.137	0	4	GOBP-ADRENAL-GLAND-DEVELOPMENT
GOBP-BONE-MORPHOGENESIS	0	0.294403387	0.297	0.035	0	4	GOBP-BONE-MORPHOGENESIS
GOCC-ENDOPLASMIC-RETICULUM-LUMEN	0	0.292277632	0.862	0.217	0	4	GOCC-ENDOPLASMIC-RETICULUM-LUMEN
GOCC-ENDOPLASMIC-RETICULUM-PROTEIN-CONTAINING-COMPLEX	0	0.285040789	0.492	0.132	0	4	GOCC-ENDOPLASMIC-RETICULUM-PROTEIN-CONTAINING-COMPLEX
GOMF-EXTRACELLULAR-MATRIX-STRUCTURAL-CONSTITUENT	0	0.283821065	0.877	0.338	0	4	GOMF-EXTRACELLULAR-MATRIX-STRUCTURAL-CONSTITUENT
GOCC-ACTIN-FILAMENT-BUNDLE	0	0.282060957	0.395	0.086	0	4	GOCC-ACTIN-FILAMENT-BUNDLE
GOBP-PROSTATE-GLAND-MORPHOGENESIS	0	0.280734797	0.497	0.17	0	4	GOBP-PROSTATE-GLAND-MORPHOGENESIS
GOCC-BASEMENT-MEMBRANE	0	0.28001335	0.767	0.201	0	4	GOCC-BASEMENT-MEMBRANE
GOBP-INTEGRIN-MEDIATED-SIGNALING-PATHWAY	0	0.279009583	0.475	0.074	0	4	GOBP-INTEGRIN-MEDIATED-SIGNALING-PATHWAY
GOBP-PROTEIN-N-LINKED-GLYCOSYLATION	0	0.27681591	0.329	0.056	0	4	GOBP-PROTEIN-N-LINKED-GLYCOSYLATION
GOBP-REGULATION-OF-CHONDROCYTE-DIFFERENTIATION	0	0.270263299	0.515	0.147	0	4	GOBP-REGULATION-OF-CHONDROCYTE-DIFFERENTIATION
GOCC-ENDOPLASMIC-RETICULUM-GOLGI-INTERMEDIATE-COMPARTMENT-MEMBRANE	0	0.269006017	0.439	0.111	0	4	GOCC-ENDOPLASMIC-RETICULUM-GOLGI-INTERMEDIATE-COMPARTMENT-MEMBRANE
GOBP-ENDOPLASMIC-RETICULUM-TO-GOLGI-VESICLE-MEDIATED-TRANSPORT	0	0.26762321	0.424	0.108	0	4	GOBP-ENDOPLASMIC-RETICULUM-TO-GOLGI-VESICLE-MEDIATED-TRANSPORT
GOMF-GROWTH-FACTOR-BINDING	0	0.263442951	0.516	0.06	0	4	GOMF-GROWTH-FACTOR-BINDING
GOBP-ARTERY-MORPHOGENESIS	0	0.262772958	0.402	0.065	0	4	GOBP-ARTERY-MORPHOGENESIS
GOCC-CIS-GOLGI-NETWORK	0	0.260620893	0.309	0.061	0	4	GOCC-CIS-GOLGI-NETWORK
GOBP-ARTERY-DEVELOPMENT	0	0.259816937	0.33	0.039	0	4	GOBP-ARTERY-DEVELOPMENT
GOCC-ENDOPLASMIC-RETICULUM-GOLGI-INTERMEDIATE-COMPARTMENT	0	0.257025412	0.488	0.111	0	4	GOCC-ENDOPLASMIC-RETICULUM-GOLGI-INTERMEDIATE-COMPARTMENT
GOCC-ACTOMYOSIN	0	0.256517601	0.379	0.089	0	4	GOCC-ACTOMYOSIN
GOBP-PROTEOGLYCAN-BIOSYNTHETIC-PROCESS	0	0.252664478	0.286	0.053	0	4	GOBP-PROTEOGLYCAN-BIOSYNTHETIC-PROCESS
GOMF-L-ASCORBIC-ACID-BINDING	8.16E-304	0.436933471	0.419	0.125	5.55E-300	4	GOMF-L-ASCORBIC-ACID-BINDING
GOCC-INTEGRIN-COMPLEX	1.09E-302	0.291472088	0.426	0.103	7.43E-299	4	GOCC-INTEGRIN-COMPLEX
GOCC-GOLGI-ASSOCIATED-VESICLE-MEMBRANE	5.20E-300	0.255027008	0.402	0.106	3.54E-296	4	GOCC-GOLGI-ASSOCIATED-VESICLE-MEMBRANE
GOMF-CIS-TRANS-ISOMERASE-ACTIVITY	1.33E-292	0.285266741	0.402	0.125	9.05E-289	4	GOMF-CIS-TRANS-ISOMERASE-ACTIVITY
GOBP-POSITIVE-REGULATION-OF-INTEGRIN-MEDIATED-SIGNALING-PATHWAY	5.10E-284	0.507580432	0.511	0.172	3.47E-280	4	GOBP-POSITIVE-REGULATION-OF-INTEGRIN-MEDIATED-SIGNALING-PATHWAY
GOMF-INSULIN-LIKE-GROWTH-FACTOR-BINDING	3.21E-283	0.383941793	0.401	0.124	2.18E-279	4	GOMF-INSULIN-LIKE-GROWTH-FACTOR-BINDING
GOCC-ENDOPLASMIC-RETICULUM-QUALITY-CONTROL-COMPARTMENT	2.14E-279	0.332929309	0.669	0.299	1.45E-275	4	GOCC-ENDOPLASMIC-RETICULUM-QUALITY-CONTROL-COMPARTMENT
GOMF-LAMININ-BINDING	2.83E-276	0.285502102	0.589	0.233	1.92E-272	4	GOMF-LAMININ-BINDING
GOBP-CHONDROCYTE-DIFFERENTIATION-INVOLVED-IN-ENDOCHONDRAL-BONE-MORPHOGENESIS	3.30E-275	0.383308226	0.406	0.108	2.24E-271	4	GOBP-CHONDROCYTE-DIFFERENTIATION-INVOLVED-IN-ENDOCHONDRAL-BONE-MORPHOGENESIS
GOBP-REGULATION-OF-INTEGRIN-MEDIATED-SIGNALING-PATHWAY	2.51E-268	0.365405416	0.468	0.153	1.71E-264	4	GOBP-REGULATION-OF-INTEGRIN-MEDIATED-SIGNALING-PATHWAY
GOMF-PEPTIDYL-PROLINE-DIOXYGENASE-ACTIVITY	4.20E-268	0.47184644	0.482	0.165	2.86E-264	4	GOMF-PEPTIDYL-PROLINE-DIOXYGENASE-ACTIVITY
GOBP-POSITIVE-REGULATION-OF-CELLULAR-EXTRAVASATION	1.84E-266	0.292436745	0.666	0.318	1.25E-262	4	GOBP-POSITIVE-REGULATION-OF-CELLULAR-EXTRAVASATION
GOBP-RETROGRADE-VESICLE-MEDIATED-TRANSPORT-GOLGI-TO-ENDOPLASMIC-RETICULUM	8.34E-264	0.259250206	0.486	0.166	5.67E-260	4	GOBP-RETROGRADE-VESICLE-MEDIATED-TRANSPORT-GOLGI-TO-ENDOPLASMIC-RETICULUM
GOBP-VESICLE-CARGO-LOADING	4.59E-263	0.259974965	0.514	0.18	3.12E-259	4	GOBP-VESICLE-CARGO-LOADING
GOBP-NOTOCHORD-DEVELOPMENT1	4.61E-260	0.35380503	0.632	0.301	3.13E-256	4	GOBP-NOTOCHORD-DEVELOPMENT
GOBP-LAYER-FORMATION-IN-CEREBRAL-CORTEX	1.95E-259	0.399191134	0.558	0.211	1.32E-255	4	GOBP-LAYER-FORMATION-IN-CEREBRAL-CORTEX
GOCC-MICROFIBRIL	8.46E-258	0.334862035	0.432	0.139	5.75E-254	4	GOCC-MICROFIBRIL
GOCC-VESICLE-COAT	2.73E-256	0.258428317	0.369	0.109	1.86E-252	4	GOCC-VESICLE-COAT
GOCC-COPI-VESICLE-COAT	2.76E-256	0.470682622	0.517	0.185	1.88E-252	4	GOCC-COPI-VESICLE-COAT
GOCC-RNAI-EFFECTOR-COMPLEX	8.09E-254	0.271133911	0.387	0.121	5.50E-250	4	GOCC-RNAI-EFFECTOR-COMPLEX
GOMF-MYOSIN-HEAVY-CHAIN-BINDING	3.91E-253	0.355927221	0.737	0.426	2.66E-249	4	GOMF-MYOSIN-HEAVY-CHAIN-BINDING
GOMF-FIBRONECTIN-BINDING	7.78E-253	0.250659173	0.602	0.256	5.29E-249	4	GOMF-FIBRONECTIN-BINDING
GOBP-ESTABLISHMENT-OR-MAINTENANCE-OF-MONOPOLAR-CELL-POLARITY	4.97E-246	0.321747414	0.288	0.068	3.38E-242	4	GOBP-ESTABLISHMENT-OR-MAINTENANCE-OF-MONOPOLAR-CELL-POLARITY
GOBP-WHITE-FAT-CELL-DIFFERENTIATION	8.47E-245	0.316953654	0.494	0.193	5.76E-241	4	GOBP-WHITE-FAT-CELL-DIFFERENTIATION
GOCC-INTERSTITIAL-MATRIX	1.53E-244	0.46740325	0.346	0.096	1.04E-240	4	GOCC-INTERSTITIAL-MATRIX
GOMF-PROTEIN-DISULFIDE-REDUCTASE-ACTIVITY	9.42E-243	0.289994293	0.559	0.233	6.40E-239	4	GOMF-PROTEIN-DISULFIDE-REDUCTASE-ACTIVITY
GOBP-PLATELET-DERIVED-GROWTH-FACTOR-RECEPTOR-BETA-SIGNALING-PATHWAY	3.97E-242	0.30302142	0.513	0.202	2.70E-238	4	GOBP-PLATELET-DERIVED-GROWTH-FACTOR-RECEPTOR-BETA-SIGNALING-PATHWAY
GOBP-HEAD-MORPHOGENESIS	1.21E-240	0.259928077	0.201	0.046	8.25E-237	4	GOBP-HEAD-MORPHOGENESIS
GOBP-BONE-GROWTH	2.24E-239	0.278155295	0.277	0.071	1.52E-235	4	GOBP-BONE-GROWTH
GOBP-PROTEIN-PEPTIDYL-PROLYL-ISOMERIZATION	3.62E-239	0.290334333	0.512	0.221	2.46E-235	4	GOBP-PROTEIN-PEPTIDYL-PROLYL-ISOMERIZATION
GOMF-FK506-BINDING	1.31E-236	0.415811454	0.552	0.241	8.88E-233	4	GOMF-FK506-BINDING
GOBP-FACE-MORPHOGENESIS	1.31E-236	0.296533595	0.195	0.039	8.92E-233	4	GOBP-FACE-MORPHOGENESIS
GOBP-TELENCEPHALON-GLIAL-CELL-MIGRATION	2.40E-234	0.267997809	0.428	0.153	1.63E-230	4	GOBP-TELENCEPHALON-GLIAL-CELL-MIGRATION
GOBP-MIRNA-CATABOLIC-PROCESS	3.09E-232	0.32095414	0.606	0.294	2.10E-228	4	GOBP-MIRNA-CATABOLIC-PROCESS
GOBP-RETINA-VASCULATURE-DEVELOPMENT-IN-CAMERA-TYPE-EYE	1.58E-230	0.308460081	0.407	0.128	1.08E-226	4	GOBP-RETINA-VASCULATURE-DEVELOPMENT-IN-CAMERA-TYPE-EYE
GOBP-MAINTENANCE-OF-PROTEIN-LOCALIZATION-IN-ENDOPLASMIC-RETICULUM	4.24E-226	0.38704044	0.699	0.367	2.88E-222	4	GOBP-MAINTENANCE-OF-PROTEIN-LOCALIZATION-IN-ENDOPLASMIC-RETICULUM
GOMF-S100-PROTEIN-BINDING	5.15E-225	0.334322591	0.689	0.368	3.50E-221	4	GOMF-S100-PROTEIN-BINDING
GOBP-REGULATION-OF-MESENCHYMAL-CELL-PROLIFERATION	2.29E-219	0.254815055	0.278	0.076	1.55E-215	4	GOBP-REGULATION-OF-MESENCHYMAL-CELL-PROLIFERATION
GOBP-SEQUESTERING-OF-ACTIN-MONOMERS	7.03E-219	0.432619514	0.66	0.321	4.78E-215	4	GOBP-SEQUESTERING-OF-ACTIN-MONOMERS
GOBP-NEGATIVE-REGULATION-OF-BIOMINERAL-TISSUE-DEVELOPMENT	1.38E-218	0.297040041	0.375	0.145	9.37E-215	4	GOBP-NEGATIVE-REGULATION-OF-BIOMINERAL-TISSUE-DEVELOPMENT
GOBP-PROTEIN-FOLDING-IN-ENDOPLASMIC-RETICULUM	9.44E-217	0.358502111	0.739	0.419	6.42E-213	4	GOBP-PROTEIN-FOLDING-IN-ENDOPLASMIC-RETICULUM
GOBP-NEGATIVE-REGULATION-OF-BONE-MINERALIZATION	1.15E-215	0.351162616	0.519	0.223	7.81E-212	4	GOBP-NEGATIVE-REGULATION-OF-BONE-MINERALIZATION
GOBP-PROTEIN-TRIMERIZATION	5.46E-214	0.271899587	0.437	0.15	3.71E-210	4	GOBP-PROTEIN-TRIMERIZATION
GOBP-OTIC-VESICLE-DEVELOPMENT	2.16E-213	0.307280847	0.512	0.207	1.47E-209	4	GOBP-OTIC-VESICLE-DEVELOPMENT
GOBP-POSITIVE-REGULATION-OF-EXTRACELLULAR-MATRIX-ORGANIZATION	6.28E-213	0.253493159	0.356	0.121	4.27E-209	4	GOBP-POSITIVE-REGULATION-OF-EXTRACELLULAR-MATRIX-ORGANIZATION
GOCC-STRIATED-MUSCLE-THIN-FILAMENT	3.18E-212	0.267524328	0.685	0.371	2.16E-208	4	GOCC-STRIATED-MUSCLE-THIN-FILAMENT
GOBP-MESENCHYMAL-STEM-CELL-DIFFERENTIATION	2.87E-211	0.376886	0.435	0.168	1.95E-207	4	GOBP-MESENCHYMAL-STEM-CELL-DIFFERENTIATION
GOBP-CELL-AGGREGATION1	1.13E-210	0.372402975	0.537	0.243	7.67E-207	4	GOBP-CELL-AGGREGATION
GOBP-CARTILAGE-CONDENSATION1	1.24E-210	0.381481169	0.532	0.24	8.41E-207	4	GOBP-CARTILAGE-CONDENSATION
GOBP-PEPTIDYL-PROLINE-HYDROXYLATION	5.97E-210	0.382447474	0.531	0.224	4.06E-206	4	GOBP-PEPTIDYL-PROLINE-HYDROXYLATION
GOCC-SYNAPSE-ASSOCIATED-EXTRACELLULAR-MATRIX	1.05E-209	0.255095818	0.855	0.595	7.16E-206	4	GOCC-SYNAPSE-ASSOCIATED-EXTRACELLULAR-MATRIX
GOBP-POST-EMBRYONIC-ANIMAL-MORPHOGENESIS	2.90E-206	0.281686094	0.589	0.287	1.97E-202	4	GOBP-POST-EMBRYONIC-ANIMAL-MORPHOGENESIS
GOBP-POSITIVE-REGULATION-BY-SYMBIONT-OF-ENTRY-INTO-HOST	4.92E-203	0.270650826	0.61	0.302	3.34E-199	4	GOBP-POSITIVE-REGULATION-BY-SYMBIONT-OF-ENTRY-INTO-HOST
GOBP-POSITIVE-REGULATION-OF-SODIUM-ION-TRANSMEMBRANE-TRANSPORT	5.89E-203	0.313553644	0.413	0.146	4.01E-199	4	GOBP-POSITIVE-REGULATION-OF-SODIUM-ION-TRANSMEMBRANE-TRANSPORT
GOBP-EPITHELIAL-TO-MESENCHYMAL-TRANSITION-INVOLVED-IN-ENDOCARDIAL-CUSHION-FORMATION	1.61E-201	0.288084213	0.312	0.097	1.09E-197	4	GOBP-EPITHELIAL-TO-MESENCHYMAL-TRANSITION-INVOLVED-IN-ENDOCARDIAL-CUSHION-FORMATION
GOBP-TETRAPYRROLE-BIOSYNTHETIC-PROCESS	5.16E-201	0.257671281	0.203	0.062	3.50E-197	4	GOBP-TETRAPYRROLE-BIOSYNTHETIC-PROCESS
GOMF-NUCLEOSIDE-DIPHOSPHATE-KINASE-ACTIVITY	8.91E-201	0.314924964	0.543	0.25	6.05E-197	4	GOMF-NUCLEOSIDE-DIPHOSPHATE-KINASE-ACTIVITY
GOBP-CELL-PROLIFERATION-INVOLVED-IN-HEART-MORPHOGENESIS	9.86E-201	0.333179952	0.339	0.108	6.70E-197	4	GOBP-CELL-PROLIFERATION-INVOLVED-IN-HEART-MORPHOGENESIS
GOBP-UTP-METABOLIC-PROCESS	6.11E-200	0.388175899	0.531	0.24	4.15E-196	4	GOBP-UTP-METABOLIC-PROCESS
GOCC-PLATELET-ALPHA-GRANULE-MEMBRANE	2.08E-199	0.322340656	0.511	0.251	1.42E-195	4	GOCC-PLATELET-ALPHA-GRANULE-MEMBRANE
GOBP-POST-EMBRYONIC-ANIMAL-ORGAN-MORPHOGENESIS	3.42E-199	0.306542132	0.632	0.287	2.33E-195	4	GOBP-POST-EMBRYONIC-ANIMAL-ORGAN-MORPHOGENESIS
GOBP-TRANSFORMING-GROWTH-FACTOR-BETA1-PRODUCTION	6.64E-199	0.279953777	0.448	0.143	4.52E-195	4	GOBP-TRANSFORMING-GROWTH-FACTOR-BETA1-PRODUCTION
GOBP-BONE-CELL-DEVELOPMENT	9.25E-199	0.267050866	0.483	0.208	6.29E-195	4	GOBP-BONE-CELL-DEVELOPMENT
GOBP-PYRIMIDINE-NUCLEOSIDE-TRIPHOSPHATE-BIOSYNTHETIC-PROCESS	1.06E-195	0.312660653	0.392	0.155	7.20E-192	4	GOBP-PYRIMIDINE-NUCLEOSIDE-TRIPHOSPHATE-BIOSYNTHETIC-PROCESS
GOBP-3-PHOSPHOADENOSINE-5-PHOSPHOSULFATE-METABOLIC-PROCESS	1.73E-192	0.284853613	0.541	0.235	1.18E-188	4	GOBP-3-PHOSPHOADENOSINE-5-PHOSPHOSULFATE-METABOLIC-PROCESS
GOBP-EMBRYONIC-SKELETAL-JOINT-MORPHOGENESIS1	4.62E-191	0.303967079	0.583	0.255	3.14E-187	4	GOBP-EMBRYONIC-SKELETAL-JOINT-MORPHOGENESIS
GOBP-RESPONSE-TO-INTERLEUKIN-7	4.11E-190	0.309793253	0.551	0.277	2.80E-186	4	GOBP-RESPONSE-TO-INTERLEUKIN-7
GOBP-REGULATION-OF-PLASMA-MEMBRANE-ORGANIZATION	3.51E-188	0.270178013	0.602	0.311	2.38E-184	4	GOBP-REGULATION-OF-PLASMA-MEMBRANE-ORGANIZATION
GOBP-PYRIMIDINE-NUCLEOSIDE-TRIPHOSPHATE-METABOLIC-PROCESS	4.10E-188	0.276452692	0.384	0.155	2.79E-184	4	GOBP-PYRIMIDINE-NUCLEOSIDE-TRIPHOSPHATE-METABOLIC-PROCESS
GOBP-CHONDROITIN-SULFATE-PROTEOGLYCAN-BIOSYNTHETIC-PROCESS	2.51E-187	0.281064823	0.286	0.095	1.70E-183	4	GOBP-CHONDROITIN-SULFATE-PROTEOGLYCAN-BIOSYNTHETIC-PROCESS
GOBP-LUTEINIZATION	1.93E-186	0.372935448	0.483	0.221	1.31E-182	4	GOBP-LUTEINIZATION
GOBP-CYTOPLASMIC-SEQUESTERING-OF-PROTEIN	3.22E-185	0.285705423	0.19	0.06	2.19E-181	4	GOBP-CYTOPLASMIC-SEQUESTERING-OF-PROTEIN
GOMF-CADHERIN-BINDING-INVOLVED-IN-CELL-CELL-ADHESION	5.08E-181	0.292167633	0.449	0.188	3.45E-177	4	GOMF-CADHERIN-BINDING-INVOLVED-IN-CELL-CELL-ADHESION
GOBP-GLUTAMINE-TRANSPORT	1.11E-180	0.356537883	0.419	0.16	7.51E-177	4	GOBP-GLUTAMINE-TRANSPORT
GOBP-ENDOPLASMIC-RETICULUM-TO-CYTOSOL-TRANSPORT	2.79E-178	0.252790917	0.467	0.211	1.90E-174	4	GOBP-ENDOPLASMIC-RETICULUM-TO-CYTOSOL-TRANSPORT
GOBP-GOLGI-VESICLE-BUDDING	3.57E-177	0.355588743	0.531	0.247	2.43E-173	4	GOBP-GOLGI-VESICLE-BUDDING
GOBP-NEGATIVE-REGULATION-OF-GTPASE-ACTIVITY	5.21E-174	0.255867297	0.416	0.189	3.54E-170	4	GOBP-NEGATIVE-REGULATION-OF-GTPASE-ACTIVITY
GOBP-CELLULAR-RESPONSE-TO-VITAMIN-D	1.24E-172	0.250127781	0.289	0.097	8.43E-169	4	GOBP-CELLULAR-RESPONSE-TO-VITAMIN-D
GOBP-REGULATION-OF-MUSCLE-ORGAN-DEVELOPMENT	6.73E-168	0.255186042	0.261	0.099	4.58E-164	4	GOBP-REGULATION-OF-MUSCLE-ORGAN-DEVELOPMENT
GOMF-INSULIN-LIKE-GROWTH-FACTOR-I-BINDING	9.00E-168	0.338041586	0.386	0.153	6.12E-164	4	GOMF-INSULIN-LIKE-GROWTH-FACTOR-I-BINDING
GOMF-CARGO-ADAPTOR-ACTIVITY	4.76E-167	0.266585175	0.344	0.139	3.24E-163	4	GOMF-CARGO-ADAPTOR-ACTIVITY
GOCC-COPII-VESICLE-COAT	1.11E-166	0.316556529	0.465	0.221	7.54E-163	4	GOCC-COPII-VESICLE-COAT
GOBP-PYRIMIDINE-RIBONUCLEOSIDE-TRIPHOSPHATE-BIOSYNTHETIC-PROCESS	4.85E-165	0.303664401	0.426	0.204	3.29E-161	4	GOBP-PYRIMIDINE-RIBONUCLEOSIDE-TRIPHOSPHATE-BIOSYNTHETIC-PROCESS
GOBP-REGULATION-OF-STRIATED-MUSCLE-TISSUE-DEVELOPMENT	4.63E-164	0.265021265	0.253	0.094	3.15E-160	4	GOBP-REGULATION-OF-STRIATED-MUSCLE-TISSUE-DEVELOPMENT
GOBP-PROTEIN-LOCALIZATION-TO-NUCLEAR-ENVELOPE	2.58E-163	0.365993283	0.404	0.174	1.75E-159	4	GOBP-PROTEIN-LOCALIZATION-TO-NUCLEAR-ENVELOPE
GOBP-EARLY-ENDOSOME-TO-GOLGI-TRANSPORT	2.23E-162	0.354610541	0.398	0.184	1.51E-158	4	GOBP-EARLY-ENDOSOME-TO-GOLGI-TRANSPORT
GOBP-PYRIMIDINE-RIBONUCLEOSIDE-TRIPHOSPHATE-METABOLIC-PROCESS	3.32E-162	0.274706324	0.417	0.192	2.26E-158	4	GOBP-PYRIMIDINE-RIBONUCLEOSIDE-TRIPHOSPHATE-METABOLIC-PROCESS
GOBP-GROWTH-PLATE-CARTILAGE-DEVELOPMENT	7.88E-161	0.296795501	0.252	0.082	5.36E-157	4	GOBP-GROWTH-PLATE-CARTILAGE-DEVELOPMENT
GOCC-MITOCHONDRIAL-RESPIRATORY-CHAIN-COMPLEX-III	5.51E-159	0.28244815	0.683	0.419	3.74E-155	4	GOCC-MITOCHONDRIAL-RESPIRATORY-CHAIN-COMPLEX-III
GOBP-POSITIVE-REGULATION-OF-FIBROBLAST-MIGRATION	1.86E-158	0.284997537	0.323	0.137	1.26E-154	4	GOBP-POSITIVE-REGULATION-OF-FIBROBLAST-MIGRATION
GOCC-CASPASE-COMPLEX	1.51E-156	0.332910931	0.448	0.19	1.03E-152	4	GOCC-CASPASE-COMPLEX
GOMF-FIBROBLAST-GROWTH-FACTOR-BINDING	9.74E-154	0.258375649	0.348	0.138	6.62E-150	4	GOMF-FIBROBLAST-GROWTH-FACTOR-BINDING
GOMF-QUINONE-BINDING	2.46E-153	0.288030613	0.352	0.155	1.67E-149	4	GOMF-QUINONE-BINDING
GOBP-SRP-DEPENDENT-COTRANSLATIONAL-PROTEIN-TARGETING-TO-MEMBRANE	2.75E-153	0.304516254	0.395	0.156	1.87E-149	4	GOBP-SRP-DEPENDENT-COTRANSLATIONAL-PROTEIN-TARGETING-TO-MEMBRANE
GOBP-GTP-BIOSYNTHETIC-PROCESS	8.72E-152	0.330838026	0.472	0.234	5.93E-148	4	GOBP-GTP-BIOSYNTHETIC-PROCESS
GOBP-REGULATION-OF-PROTEIN-CATABOLIC-PROCESS-IN-THE-VACUOLE	1.49E-151	0.308766564	0.481	0.229	1.01E-147	4	GOBP-REGULATION-OF-PROTEIN-CATABOLIC-PROCESS-IN-THE-VACUOLE
GOMF-MACROLIDE-BINDING	3.09E-150	0.287617295	0.518	0.273	2.10E-146	4	GOMF-MACROLIDE-BINDING
GOBP-NEGATIVE-REGULATION-OF-PROTEIN-MATURATION	1.23E-149	0.252331146	0.296	0.118	8.35E-146	4	GOBP-NEGATIVE-REGULATION-OF-PROTEIN-MATURATION
GOBP-CARTILAGE-MORPHOGENESIS	1.22E-148	0.349872296	0.424	0.164	8.29E-145	4	GOBP-CARTILAGE-MORPHOGENESIS
GOBP-COTRANSLATIONAL-PROTEIN-TARGETING-TO-MEMBRANE	1.68E-147	0.259615848	0.445	0.207	1.14E-143	4	GOBP-COTRANSLATIONAL-PROTEIN-TARGETING-TO-MEMBRANE
GOBP-MODIFICATION-OF-POSTSYNAPTIC-ACTIN-CYTOSKELETON	5.65E-145	0.266361369	0.687	0.433	3.84E-141	4	GOBP-MODIFICATION-OF-POSTSYNAPTIC-ACTIN-CYTOSKELETON
GOBP-COPII-COATED-VESICLE-CARGO-LOADING	9.09E-144	0.285307026	0.439	0.196	6.18E-140	4	GOBP-COPII-COATED-VESICLE-CARGO-LOADING
GOBP-REGULATION-OF-EXTRACELLULAR-MATRIX-DISASSEMBLY	5.00E-139	0.271330766	0.553	0.297	3.40E-135	4	GOBP-REGULATION-OF-EXTRACELLULAR-MATRIX-DISASSEMBLY
GOBP-MITOCHONDRIAL-ELECTRON-TRANSPORT-UBIQUINOL-TO-CYTOCHROME-C	9.80E-139	0.278099483	0.639	0.393	6.66E-135	4	GOBP-MITOCHONDRIAL-ELECTRON-TRANSPORT-UBIQUINOL-TO-CYTOCHROME-C
GOBP-REGULATION-OF-DEFENSE-RESPONSE-TO-BACTERIUM	8.76E-137	0.271968764	0.541	0.296	5.95E-133	4	GOBP-REGULATION-OF-DEFENSE-RESPONSE-TO-BACTERIUM
GOBP-CARDIAC-NEURAL-CREST-CELL-DIFFERENTIATION-INVOLVED-IN-HEART-DEVELOPMENT	2.54E-136	0.251672076	0.398	0.167	1.72E-132	4	GOBP-CARDIAC-NEURAL-CREST-CELL-DIFFERENTIATION-INVOLVED-IN-HEART-DEVELOPMENT
GOMF-TYPE-I-TRANSFORMING-GROWTH-FACTOR-BETA-RECEPTOR-BINDING	2.10E-135	0.321785144	0.411	0.197	1.43E-131	4	GOMF-TYPE-I-TRANSFORMING-GROWTH-FACTOR-BETA-RECEPTOR-BINDING
GOBP-CELLULAR-RESPONSE-TO-UV-B	1.70E-134	0.312917147	0.249	0.099	1.16E-130	4	GOBP-CELLULAR-RESPONSE-TO-UV-B
GOBP-NEGATIVE-REGULATION-OF-SPROUTING-ANGIOGENESIS	4.71E-133	0.277209414	0.309	0.096	3.20E-129	4	GOBP-NEGATIVE-REGULATION-OF-SPROUTING-ANGIOGENESIS
GOBP-REGULATION-OF-EXTRACELLULAR-MATRIX-ASSEMBLY	6.05E-133	0.258566318	0.173	0.058	4.11E-129	4	GOBP-REGULATION-OF-EXTRACELLULAR-MATRIX-ASSEMBLY
GOBP-DORSAL-VENTRAL-AXIS-SPECIFICATION	2.20E-132	0.255062998	0.619	0.35	1.50E-128	4	GOBP-DORSAL-VENTRAL-AXIS-SPECIFICATION
GOBP-REGULATION-OF-PLASMINOGEN-ACTIVATION1	3.62E-132	0.279054353	0.506	0.285	2.46E-128	4	GOBP-REGULATION-OF-PLASMINOGEN-ACTIVATION
GOBP-CELLULAR-RESPONSE-TO-ELECTRICAL-STIMULUS	3.70E-132	0.283630663	0.532	0.263	2.52E-128	4	GOBP-CELLULAR-RESPONSE-TO-ELECTRICAL-STIMULUS
GOMF-I-SMAD-BINDING	3.28E-129	0.257038171	0.354	0.162	2.23E-125	4	GOMF-I-SMAD-BINDING
GOMF-RAGE-RECEPTOR-BINDING1	2.86E-128	0.299327669	0.713	0.451	1.94E-124	4	GOMF-RAGE-RECEPTOR-BINDING
GOBP-POSITIVE-REGULATION-OF-SODIUM-ION-TRANSMEMBRANE-TRANSPORTER-ACTIVITY	4.85E-128	0.279465072	0.392	0.154	3.30E-124	4	GOBP-POSITIVE-REGULATION-OF-SODIUM-ION-TRANSMEMBRANE-TRANSPORTER-ACTIVITY
GOBP-REGULATION-OF-VITAMIN-D-RECEPTOR-SIGNALING-PATHWAY	6.98E-128	0.341621647	0.277	0.109	4.75E-124	4	GOBP-REGULATION-OF-VITAMIN-D-RECEPTOR-SIGNALING-PATHWAY
GOMF-SULFURIC-ESTER-HYDROLASE-ACTIVITY	1.10E-127	0.258619325	0.253	0.077	7.46E-124	4	GOMF-SULFURIC-ESTER-HYDROLASE-ACTIVITY
GOBP-TRACHEA-DEVELOPMENT	3.27E-124	0.264586167	0.215	0.081	2.22E-120	4	GOBP-TRACHEA-DEVELOPMENT
GOBP-ESTABLISHMENT-OF-EPITHELIAL-CELL-APICAL-BASAL-POLARITY	1.04E-123	0.260059978	0.299	0.116	7.09E-120	4	GOBP-ESTABLISHMENT-OF-EPITHELIAL-CELL-APICAL-BASAL-POLARITY
GOBP-GLUTAMINE-FAMILY-AMINO-ACID-BIOSYNTHETIC-PROCESS	2.89E-123	0.29950704	0.25	0.096	1.97E-119	4	GOBP-GLUTAMINE-FAMILY-AMINO-ACID-BIOSYNTHETIC-PROCESS
GOMF-RNA-POLYMERASE-II-ACTIVITY	8.22E-122	0.267649568	0.536	0.301	5.59E-118	4	GOMF-RNA-POLYMERASE-II-ACTIVITY
GOBP-NEGATIVE-REGULATION-OF-CALCINEURIN-MEDIATED-SIGNALING	1.48E-118	0.28427631	0.278	0.1	1.01E-114	4	GOBP-NEGATIVE-REGULATION-OF-CALCINEURIN-MEDIATED-SIGNALING
GOBP-POSITIVE-REGULATION-OF-NEURON-PROJECTION-REGENERATION	1.92E-118	0.268403734	0.28	0.127	1.31E-114	4	GOBP-POSITIVE-REGULATION-OF-NEURON-PROJECTION-REGENERATION
GOBP-REGULATION-OF-HEMATOPOIETIC-STEM-CELL-DIFFERENTIATION	4.43E-118	0.251207058	0.236	0.093	3.01E-114	4	GOBP-REGULATION-OF-HEMATOPOIETIC-STEM-CELL-DIFFERENTIATION
GOBP-POSITIVE-REGULATION-OF-EXTRACELLULAR-MATRIX-ASSEMBLY	1.97E-115	0.27869076	0.239	0.094	1.34E-111	4	GOBP-POSITIVE-REGULATION-OF-EXTRACELLULAR-MATRIX-ASSEMBLY
GOBP-SPONTANEOUS-SYNAPTIC-TRANSMISSION	1.12E-111	0.253986269	0.547	0.287	7.61E-108	4	GOBP-SPONTANEOUS-SYNAPTIC-TRANSMISSION
GOMF-OXIDOREDUCTASE-ACTIVITY-ACTING-ON-A-SULFUR-GROUP-OF-DONORS-OXYGEN-AS-ACCEPTOR	6.70E-111	0.264680045	0.441	0.24	4.56E-107	4	GOMF-OXIDOREDUCTASE-ACTIVITY-ACTING-ON-A-SULFUR-GROUP-OF-DONORS-OXYGEN-AS-ACCEPTOR
GOBP-TRNA-TRANSCRIPTION	8.38E-111	0.256321079	0.377	0.191	5.69E-107	4	GOBP-TRNA-TRANSCRIPTION
GOBP-NEGATIVE-REGULATION-OF-EXTRACELLULAR-MATRIX-ORGANIZATION	1.51E-110	0.296355325	0.382	0.183	1.03E-106	4	GOBP-NEGATIVE-REGULATION-OF-EXTRACELLULAR-MATRIX-ORGANIZATION
GOBP-CYTOPLASMIC-SEQUESTERING-OF-TRANSCRIPTION-FACTOR	2.47E-109	0.252910764	0.181	0.088	1.68E-105	4	GOBP-CYTOPLASMIC-SEQUESTERING-OF-TRANSCRIPTION-FACTOR
GOBP-VITAMIN-D-RECEPTOR-SIGNALING-PATHWAY	1.85E-107	0.257478498	0.252	0.1	1.26E-103	4	GOBP-VITAMIN-D-RECEPTOR-SIGNALING-PATHWAY
GOBP-ALPHA-LINOLENIC-ACID-METABOLIC-PROCESS	1.78E-106	0.279182733	0.403	0.208	1.21E-102	4	GOBP-ALPHA-LINOLENIC-ACID-METABOLIC-PROCESS
GOBP-MEMBRANE-DISASSEMBLY	3.69E-104	0.313926461	0.235	0.086	2.51E-100	4	GOBP-MEMBRANE-DISASSEMBLY
GOBP-NEGATIVE-REGULATION-OF-VASCULAR-ENDOTHELIAL-GROWTH-FACTOR-RECEPTOR-SIGNALING-PATHWAY	1.36E-103	0.280723737	0.352	0.158	9.25E-100	4	GOBP-NEGATIVE-REGULATION-OF-VASCULAR-ENDOTHELIAL-GROWTH-FACTOR-RECEPTOR-SIGNALING-PATHWAY
GOBP-PROTEIN-LOCALIZATION-TO-EARLY-ENDOSOME	7.21E-100	0.255761005	0.39	0.204	4.90E-96	4	GOBP-PROTEIN-LOCALIZATION-TO-EARLY-ENDOSOME
GOMF-PROFILIN-BINDING	1.41E-91	0.264908965	0.432	0.218	9.56E-88	4	GOMF-PROFILIN-BINDING
GOBP-GANGLION-DEVELOPMENT	5.63E-90	0.252518714	0.29	0.129	3.83E-86	4	GOBP-GANGLION-DEVELOPMENT
GOBP-REGULATION-OF-CARDIAC-EPITHELIAL-TO-MESENCHYMAL-TRANSITION	1.30E-86	0.322028676	0.238	0.104	8.83E-83	4	GOBP-REGULATION-OF-CARDIAC-EPITHELIAL-TO-MESENCHYMAL-TRANSITION
GOBP-DERMATAN-SULFATE-PROTEOGLYCAN-METABOLIC-PROCESS	1.15E-85	0.279874563	0.267	0.137	7.79E-82	4	GOBP-DERMATAN-SULFATE-PROTEOGLYCAN-METABOLIC-PROCESS
GOBP-PROTOPORPHYRINOGEN-IX-METABOLIC-PROCESS	3.98E-85	0.302949737	0.166	0.056	2.71E-81	4	GOBP-PROTOPORPHYRINOGEN-IX-METABOLIC-PROCESS
GOMF-VINCULIN-BINDING	8.43E-85	0.295441299	0.27	0.122	5.73E-81	4	GOMF-VINCULIN-BINDING
GOBP-NEGATIVE-REGULATION-OF-SMAD-PROTEIN-SIGNAL-TRANSDUCTION	3.81E-77	0.255104837	0.341	0.182	2.59E-73	4	GOBP-NEGATIVE-REGULATION-OF-SMAD-PROTEIN-SIGNAL-TRANSDUCTION
GOBP-BASE-EXCISION-REPAIR-AP-SITE-FORMATION	1.82E-71	0.260266916	0.134	0.054	1.24E-67	4	GOBP-BASE-EXCISION-REPAIR-AP-SITE-FORMATION
GOBP-ODONTOBLAST-DIFFERENTIATION	7.12E-68	0.267356657	0.306	0.142	4.84E-64	4	GOBP-ODONTOBLAST-DIFFERENTIATION
GOBP-TRACHEA-MORPHOGENESIS	8.42E-65	0.254409808	0.24	0.124	5.72E-61	4	GOBP-TRACHEA-MORPHOGENESIS
GOBP-CYTOPLASMIC-TRANSLATION1	4.37E-110	0.290389992	0.772	0.519	2.97E-106	5	GOBP-CYTOPLASMIC-TRANSLATION
GOCC-CYTOSOLIC-SMALL-RIBOSOMAL-SUBUNIT2	2.46E-107	0.403348727	0.777	0.536	1.67E-103	5	GOCC-CYTOSOLIC-SMALL-RIBOSOMAL-SUBUNIT
GOCC-CYTOSOLIC-RIBOSOME1	5.90E-107	0.355924704	0.767	0.518	4.01E-103	5	GOCC-CYTOSOLIC-RIBOSOME
GOMF-STRUCTURAL-CONSTITUENT-OF-RIBOSOME1	1.87E-105	0.264653773	0.721	0.447	1.27E-101	5	GOMF-STRUCTURAL-CONSTITUENT-OF-RIBOSOME
GOCC-SMALL-RIBOSOMAL-SUBUNIT1	1.37E-104	0.270551034	0.706	0.415	9.32E-101	5	GOCC-SMALL-RIBOSOMAL-SUBUNIT
GOCC-CYTOSOLIC-LARGE-RIBOSOMAL-SUBUNIT2	1.51E-98	0.373639487	0.767	0.529	1.03E-94	5	GOCC-CYTOSOLIC-LARGE-RIBOSOMAL-SUBUNIT
GOMF-UBIQUITIN-PROTEIN-TRANSFERASE-INHIBITOR-ACTIVITY1	1.04E-94	0.344913636	0.714	0.454	7.05E-91	5	GOMF-UBIQUITIN-PROTEIN-TRANSFERASE-INHIBITOR-ACTIVITY
GOCC-POLYSOMAL-RIBOSOME1	9.26E-89	0.338867756	0.769	0.533	6.30E-85	5	GOCC-POLYSOMAL-RIBOSOME
GOBP-RIBOSOMAL-SMALL-SUBUNIT-ASSEMBLY	2.07E-74	0.286504579	0.638	0.415	1.41E-70	5	GOBP-RIBOSOMAL-SMALL-SUBUNIT-ASSEMBLY
GOBP-CELL-DIVISION	4.43E-184	0.416665205	0.734	0.011	3.01E-180	6	GOBP-CELL-DIVISION
GOBP-CHROMOSOME-SEGREGATION	9.61E-177	0.438174462	0.681	0.009	6.53E-173	6	GOBP-CHROMOSOME-SEGREGATION
GOCC-INNER-KINETOCHORE	1.31E-175	0.95676042	0.848	0.062	8.87E-172	6	GOCC-INNER-KINETOCHORE
GOCC-CHROMOSOME-CENTROMERIC-REGION	2.10E-175	0.492899338	0.731	0.021	1.43E-171	6	GOCC-CHROMOSOME-CENTROMERIC-REGION
GOCC-CONDENSED-CHROMOSOME	3.89E-175	0.447984876	0.749	0.018	2.64E-171	6	GOCC-CONDENSED-CHROMOSOME
GOBP-KINETOCHORE-ORGANIZATION	5.82E-172	0.951734808	0.802	0.054	3.96E-168	6	GOBP-KINETOCHORE-ORGANIZATION
GOBP-NUCLEAR-CHROMOSOME-SEGREGATION	1.54E-171	0.449917471	0.718	0.015	1.05E-167	6	GOBP-NUCLEAR-CHROMOSOME-SEGREGATION
GOCC-CONDENSED-CHROMOSOME-CENTROMERIC-REGION	1.69E-171	0.471034409	0.731	0.029	1.15E-167	6	GOCC-CONDENSED-CHROMOSOME-CENTROMERIC-REGION
GOBP-SISTER-CHROMATID-SEGREGATION	2.51E-171	0.501653427	0.709	0.015	1.71E-167	6	GOBP-SISTER-CHROMATID-SEGREGATION
GOBP-REGULATION-OF-CHROMOSOME-SEGREGATION	2.95E-171	0.566214249	0.724	0.029	2.00E-167	6	GOBP-REGULATION-OF-CHROMOSOME-SEGREGATION
GOBP-MITOTIC-CELL-CYCLE	8.16E-170	0.36073699	0.591	0.008	5.55E-166	6	GOBP-MITOTIC-CELL-CYCLE
GOCC-OUTER-KINETOCHORE	8.42E-170	0.914716259	0.895	0.139	5.72E-166	6	GOCC-OUTER-KINETOCHORE
GOBP-CHROMOSOME-SEPARATION	8.58E-170	0.594265717	0.854	0.071	5.83E-166	6	GOBP-CHROMOSOME-SEPARATION
GOBP-MITOTIC-CELL-CYCLE-PROCESS	2.54E-169	0.375538208	0.594	0.009	1.72E-165	6	GOBP-MITOTIC-CELL-CYCLE-PROCESS
GOBP-ORGANELLE-FISSION	3.70E-169	0.352870322	0.69	0.017	2.51E-165	6	GOBP-ORGANELLE-FISSION
GOBP-MITOTIC-SISTER-CHROMATID-SEGREGATION	1.09E-168	0.498789629	0.743	0.029	7.43E-165	6	GOBP-MITOTIC-SISTER-CHROMATID-SEGREGATION
GOBP-CENTROMERE-COMPLEX-ASSEMBLY	3.33E-168	0.809037434	0.777	0.05	2.26E-164	6	GOBP-CENTROMERE-COMPLEX-ASSEMBLY
GOCC-CHROMOSOMAL-REGION	1.14E-167	0.448132447	0.61	0.014	7.73E-164	6	GOCC-CHROMOSOMAL-REGION
GOBP-REGULATION-OF-SISTER-CHROMATID-SEGREGATION	1.90E-167	0.549250173	0.74	0.035	1.29E-163	6	GOBP-REGULATION-OF-SISTER-CHROMATID-SEGREGATION
GOBP-MEIOTIC-CELL-CYCLE-PROCESS	1.10E-165	0.340274633	0.802	0.051	7.46E-162	6	GOBP-MEIOTIC-CELL-CYCLE-PROCESS
GOBP-MITOTIC-NUCLEAR-DIVISION	7.32E-165	0.411439495	0.74	0.031	4.97E-161	6	GOBP-MITOTIC-NUCLEAR-DIVISION
GOBP-CHROMOSOME-ORGANIZATION	3.71E-164	0.407133751	0.529	0.007	2.52E-160	6	GOBP-CHROMOSOME-ORGANIZATION
GOCC-SPINDLE	1.79E-163	0.345611655	0.526	0.008	1.22E-159	6	GOCC-SPINDLE
GOBP-REGULATION-OF-MITOTIC-NUCLEAR-DIVISION	2.50E-163	0.430515422	0.783	0.079	1.70E-159	6	GOBP-REGULATION-OF-MITOTIC-NUCLEAR-DIVISION
GOBP-MICROTUBULE-CYTOSKELETON-ORGANIZATION	3.25E-163	0.297768829	0.477	0.003	2.21E-159	6	GOBP-MICROTUBULE-CYTOSKELETON-ORGANIZATION
GOBP-POSITIVE-REGULATION-OF-CHROMOSOME-SEPARATION	3.28E-163	0.692556624	0.839	0.08	2.23E-159	6	GOBP-POSITIVE-REGULATION-OF-CHROMOSOME-SEPARATION
GOBP-POSITIVE-REGULATION-OF-CELL-CYCLE-PROCESS	6.26E-162	0.374749935	0.638	0.02	4.26E-158	6	GOBP-POSITIVE-REGULATION-OF-CELL-CYCLE-PROCESS
GOBP-MEIOTIC-CELL-CYCLE	7.26E-162	0.310170241	0.715	0.027	4.94E-158	6	GOBP-MEIOTIC-CELL-CYCLE
GOBP-REGULATION-OF-NUCLEAR-DIVISION	1.42E-161	0.389147815	0.793	0.084	9.68E-158	6	GOBP-REGULATION-OF-NUCLEAR-DIVISION
GOBP-MICROTUBULE-CYTOSKELETON-ORGANIZATION-INVOLVED-IN-MITOSIS	4.10E-161	0.453410342	0.681	0.031	2.79E-157	6	GOBP-MICROTUBULE-CYTOSKELETON-ORGANIZATION-INVOLVED-IN-MITOSIS
GOBP-CHROMOSOME-CONDENSATION	1.91E-159	0.696698566	0.774	0.052	1.30E-155	6	GOBP-CHROMOSOME-CONDENSATION
GOBP-MITOTIC-CELL-CYCLE-PHASE-TRANSITION	5.09E-159	0.354760218	0.526	0.01	3.46E-155	6	GOBP-MITOTIC-CELL-CYCLE-PHASE-TRANSITION
GOBP-MITOTIC-SISTER-CHROMATID-SEPARATION	9.44E-159	0.580967901	0.814	0.109	6.42E-155	6	GOBP-MITOTIC-SISTER-CHROMATID-SEPARATION
GOBP-CYTOKINESIS	1.60E-158	0.391888475	0.715	0.049	1.08E-154	6	GOBP-CYTOKINESIS
GOMF-CYTOSKELETAL-PROTEIN-BINDING	3.75E-157	0.254570833	0.536	0.019	2.55E-153	6	GOMF-CYTOSKELETAL-PROTEIN-BINDING
GOBP-CELL-CYCLE-PHASE-TRANSITION	5.41E-157	0.334521709	0.424	0.004	3.68E-153	6	GOBP-CELL-CYCLE-PHASE-TRANSITION
GOBP-DNA-REPLICATION	5.80E-157	0.422003573	0.483	0.005	3.94E-153	6	GOBP-DNA-REPLICATION
GOBP-MICROTUBULE-BASED-PROCESS	9.78E-157	0.254268601	0.409	0.004	6.65E-153	6	GOBP-MICROTUBULE-BASED-PROCESS
GOBP-REGULATION-OF-CYTOKINESIS	1.09E-156	0.448604037	0.74	0.06	7.39E-153	6	GOBP-REGULATION-OF-CYTOKINESIS
GOBP-REGULATION-OF-CELL-CYCLE-PROCESS	7.16E-155	0.330884757	0.396	0.004	4.86E-151	6	GOBP-REGULATION-OF-CELL-CYCLE-PROCESS
GOBP-NEGATIVE-REGULATION-OF-NUCLEAR-DIVISION	1.02E-154	0.515141519	0.848	0.141	6.91E-151	6	GOBP-NEGATIVE-REGULATION-OF-NUCLEAR-DIVISION
GOBP-POSITIVE-REGULATION-OF-CELL-CYCLE	1.89E-154	0.320890856	0.548	0.015	1.28E-150	6	GOBP-POSITIVE-REGULATION-OF-CELL-CYCLE
GOBP-CENP-A-CONTAINING-CHROMATIN-ASSEMBLY	2.24E-154	0.94150733	0.867	0.143	1.52E-150	6	GOBP-CENP-A-CONTAINING-CHROMATIN-ASSEMBLY
GOBP-REGULATION-OF-CELL-DIVISION	3.06E-154	0.298620152	0.616	0.029	2.08E-150	6	GOBP-REGULATION-OF-CELL-DIVISION
GOCC-MICROTUBULE	6.53E-154	0.265407751	0.427	0.006	4.44E-150	6	GOCC-MICROTUBULE
GOMF-STRUCTURAL-CONSTITUENT-OF-CYTOSKELETON	1.34E-153	0.340722352	0.929	0.268	9.11E-150	6	GOMF-STRUCTURAL-CONSTITUENT-OF-CYTOSKELETON
GOMF-ACTIN-FILAMENT-BINDING	2.00E-153	0.343149259	0.858	0.137	1.36E-149	6	GOMF-ACTIN-FILAMENT-BINDING
GOBP-SPINDLE-ORGANIZATION	4.68E-153	0.391463267	0.588	0.015	3.18E-149	6	GOBP-SPINDLE-ORGANIZATION
GOMF-ACTIN-BINDING	8.54E-153	0.286374507	0.777	0.09	5.80E-149	6	GOMF-ACTIN-BINDING
GOBP-NEGATIVE-REGULATION-OF-ORGANELLE-ORGANIZATION	2.56E-152	0.302819123	0.536	0.019	1.74E-148	6	GOBP-NEGATIVE-REGULATION-OF-ORGANELLE-ORGANIZATION
GOBP-REGULATION-OF-CHROMOSOME-ORGANIZATION	5.58E-152	0.434092276	0.461	0.012	3.79E-148	6	GOBP-REGULATION-OF-CHROMOSOME-ORGANIZATION
GOBP-REGULATION-OF-MITOTIC-CELL-CYCLE-PHASE-TRANSITION	1.13E-151	0.387465226	0.505	0.011	7.70E-148	6	GOBP-REGULATION-OF-MITOTIC-CELL-CYCLE-PHASE-TRANSITION
GOBP-DNA-METABOLIC-PROCESS	1.21E-151	0.312766279	0.319	0.003	8.22E-148	6	GOBP-DNA-METABOLIC-PROCESS
GOBP-MITOTIC-SPINDLE-ORGANIZATION	1.26E-151	0.447592337	0.656	0.032	8.58E-148	6	GOBP-MITOTIC-SPINDLE-ORGANIZATION
GOBP-REGULATION-OF-MITOTIC-CELL-CYCLE	2.03E-151	0.336294198	0.455	0.009	1.38E-147	6	GOBP-REGULATION-OF-MITOTIC-CELL-CYCLE
GOCC-NUCLEAR-CHROMOSOME	8.58E-151	0.408140902	0.511	0.014	5.83E-147	6	GOCC-NUCLEAR-CHROMOSOME
GOBP-DNA-RECOMBINATION	1.52E-150	0.336088128	0.433	0.007	1.04E-146	6	GOBP-DNA-RECOMBINATION
GOCC-MITOTIC-SPINDLE	2.32E-150	0.367940102	0.548	0.015	1.58E-146	6	GOCC-MITOTIC-SPINDLE
GOBP-MITOTIC-CHROMOSOME-CONDENSATION	1.08E-149	0.773059357	0.743	0.079	7.33E-146	6	GOBP-MITOTIC-CHROMOSOME-CONDENSATION
GOBP-REGULATION-OF-CELL-CYCLE-PHASE-TRANSITION	1.12E-149	0.358677824	0.412	0.005	7.60E-146	6	GOBP-REGULATION-OF-CELL-CYCLE-PHASE-TRANSITION
GOBP-REGULATION-OF-CYTOSKELETON-ORGANIZATION	4.66E-149	0.258690091	0.467	0.021	3.17E-145	6	GOBP-REGULATION-OF-CYTOSKELETON-ORGANIZATION
GOBP-DNA-REPAIR	1.75E-148	0.354018237	0.31	0.002	1.19E-144	6	GOBP-DNA-REPAIR
GOBP-CELL-CYCLE-CHECKPOINT-SIGNALING	7.37E-148	0.400816552	0.452	0.007	5.01E-144	6	GOBP-CELL-CYCLE-CHECKPOINT-SIGNALING
GOBP-REGULATION-OF-CELL-CYCLE	1.28E-147	0.291287901	0.3	0.004	8.72E-144	6	GOBP-REGULATION-OF-CELL-CYCLE
GOBP-POSITIVE-REGULATION-OF-CYTOKINESIS	1.60E-147	0.561695347	0.808	0.117	1.09E-143	6	GOBP-POSITIVE-REGULATION-OF-CYTOKINESIS
GOBP-DNA-TEMPLATED-DNA-REPLICATION	2.06E-147	0.467581119	0.446	0.003	1.40E-143	6	GOBP-DNA-TEMPLATED-DNA-REPLICATION
GOBP-MEIOSIS-I-CELL-CYCLE-PROCESS	2.81E-147	0.300074469	0.786	0.088	1.91E-143	6	GOBP-MEIOSIS-I-CELL-CYCLE-PROCESS
GOBP-ATTACHMENT-OF-SPINDLE-MICROTUBULES-TO-KINETOCHORE	9.24E-147	0.596651247	0.796	0.107	6.28E-143	6	GOBP-ATTACHMENT-OF-SPINDLE-MICROTUBULES-TO-KINETOCHORE
GOBP-NEGATIVE-REGULATION-OF-CHROMOSOME-SEGREGATION	1.16E-146	0.557433426	0.836	0.163	7.87E-143	6	GOBP-NEGATIVE-REGULATION-OF-CHROMOSOME-SEGREGATION
GOBP-DOUBLE-STRAND-BREAK-REPAIR	4.01E-146	0.379282992	0.43	0.008	2.73E-142	6	GOBP-DOUBLE-STRAND-BREAK-REPAIR
GOBP-CELL-CYCLE-G2-M-PHASE-TRANSITION	5.86E-146	0.396362547	0.526	0.022	3.99E-142	6	GOBP-CELL-CYCLE-G2-M-PHASE-TRANSITION
GOBP-MITOTIC-CELL-CYCLE-CHECKPOINT-SIGNALING	5.77E-145	0.424689154	0.545	0.018	3.92E-141	6	GOBP-MITOTIC-CELL-CYCLE-CHECKPOINT-SIGNALING
GOBP-ACTIN-FILAMENT-ORGANIZATION	7.95E-145	0.276554431	0.706	0.073	5.40E-141	6	GOBP-ACTIN-FILAMENT-ORGANIZATION
GOBP-POSITIVE-REGULATION-OF-CHROMOSOME-SEGREGATION	1.02E-144	0.657969369	0.774	0.087	6.95E-141	6	GOBP-POSITIVE-REGULATION-OF-CHROMOSOME-SEGREGATION
GOBP-SPINDLE-LOCALIZATION	2.07E-143	0.478160447	0.715	0.095	1.41E-139	6	GOBP-SPINDLE-LOCALIZATION
GOCC-MICROTUBULE-ORGANIZING-CENTER	2.21E-143	0.276280536	0.176	0.001	1.50E-139	6	GOCC-MICROTUBULE-ORGANIZING-CENTER
GOCC-CENTROSOME	3.43E-142	0.282480327	0.207	0.002	2.33E-138	6	GOCC-CENTROSOME
GOBP-CYTOSKELETON-DEPENDENT-CYTOKINESIS	8.38E-142	0.390741737	0.712	0.082	5.69E-138	6	GOBP-CYTOSKELETON-DEPENDENT-CYTOKINESIS
GOBP-KINETOCHORE-ASSEMBLY	9.17E-142	0.779440151	0.74	0.084	6.23E-138	6	GOBP-KINETOCHORE-ASSEMBLY
GOBP-REGULATION-OF-ACTIN-FILAMENT-BASED-PROCESS	1.26E-141	0.267217729	0.656	0.063	8.59E-138	6	GOBP-REGULATION-OF-ACTIN-FILAMENT-BASED-PROCESS
GOCC-SPINDLE-POLE	3.09E-141	0.413952884	0.452	0.009	2.10E-137	6	GOCC-SPINDLE-POLE
GOBP-MITOTIC-CYTOKINESIS	4.30E-141	0.403258008	0.728	0.079	2.92E-137	6	GOBP-MITOTIC-CYTOKINESIS
GOBP-RECOMBINATIONAL-REPAIR	9.77E-141	0.392364613	0.536	0.017	6.64E-137	6	GOBP-RECOMBINATIONAL-REPAIR
GOBP-NEGATIVE-REGULATION-OF-CHROMOSOME-ORGANIZATION	6.19E-140	0.438645489	0.734	0.08	4.21E-136	6	GOBP-NEGATIVE-REGULATION-OF-CHROMOSOME-ORGANIZATION
GOBP-REGULATION-OF-MITOTIC-SISTER-CHROMATID-SEGREGATION	6.38E-140	0.527121715	0.814	0.161	4.34E-136	6	GOBP-REGULATION-OF-MITOTIC-SISTER-CHROMATID-SEGREGATION
GOBP-NEGATIVE-REGULATION-OF-MITOTIC-CELL-CYCLE-PHASE-TRANSITION	1.35E-139	0.389082247	0.514	0.023	9.17E-136	6	GOBP-NEGATIVE-REGULATION-OF-MITOTIC-CELL-CYCLE-PHASE-TRANSITION
GOBP-DNA-CONFORMATION-CHANGE	1.93E-139	0.420919975	0.628	0.046	1.31E-135	6	GOBP-DNA-CONFORMATION-CHANGE
GOBP-ESTABLISHMENT-OF-ORGANELLE-LOCALIZATION	6.88E-139	0.261932118	0.489	0.025	4.68E-135	6	GOBP-ESTABLISHMENT-OF-ORGANELLE-LOCALIZATION
GOBP-NEGATIVE-REGULATION-OF-CELL-CYCLE-PROCESS	9.04E-139	0.345719171	0.353	0.004	6.15E-135	6	GOBP-NEGATIVE-REGULATION-OF-CELL-CYCLE-PROCESS
GOBP-DNA-DAMAGE-RESPONSE	9.56E-139	0.307336447	0.204	0.002	6.50E-135	6	GOBP-DNA-DAMAGE-RESPONSE
GOBP-DEOXYRIBONUCLEOTIDE-BIOSYNTHETIC-PROCESS	1.12E-138	0.664764026	0.892	0.256	7.60E-135	6	GOBP-DEOXYRIBONUCLEOTIDE-BIOSYNTHETIC-PROCESS
GOCC-NUCLEAR-PERIPHERY	1.39E-138	0.347733506	0.464	0.027	9.42E-135	6	GOCC-NUCLEAR-PERIPHERY
GOCC-ACTIN-CYTOSKELETON	2.08E-138	0.254749025	0.616	0.064	1.41E-134	6	GOCC-ACTIN-CYTOSKELETON
GOBP-SPINDLE-ELONGATION	1.12E-137	0.681420669	0.889	0.308	7.60E-134	6	GOBP-SPINDLE-ELONGATION
GOBP-POSITIVE-REGULATION-OF-ORGANELLE-ORGANIZATION	8.34E-137	0.26412098	0.477	0.029	5.67E-133	6	GOBP-POSITIVE-REGULATION-OF-ORGANELLE-ORGANIZATION
GOMF-TUBULIN-BINDING	1.16E-136	0.260250675	0.294	0.003	7.87E-133	6	GOMF-TUBULIN-BINDING
GOCC-CELL-DIVISION-SITE	7.29E-136	0.42061828	0.666	0.072	4.95E-132	6	GOCC-CELL-DIVISION-SITE
GOBP-POSITIVE-REGULATION-OF-MITOTIC-SISTER-CHROMATID-SEPARATION	1.39E-135	0.634915838	0.796	0.152	9.46E-132	6	GOBP-POSITIVE-REGULATION-OF-MITOTIC-SISTER-CHROMATID-SEPARATION
GOBP-MITOTIC-SPINDLE-ELONGATION	9.47E-135	0.63386538	0.882	0.185	6.44E-131	6	GOBP-MITOTIC-SPINDLE-ELONGATION
GOBP-PROTEIN-DNA-COMPLEX-ORGANIZATION	1.04E-134	0.287464019	0.146	0.002	7.07E-131	6	GOBP-PROTEIN-DNA-COMPLEX-ORGANIZATION
GOBP-SPINDLE-MIDZONE-ASSEMBLY	1.57E-134	0.57734228	0.882	0.194	1.07E-130	6	GOBP-SPINDLE-MIDZONE-ASSEMBLY
GOBP-PROTEIN-DNA-COMPLEX-ASSEMBLY	3.19E-134	0.37705767	0.415	0.016	2.17E-130	6	GOBP-PROTEIN-DNA-COMPLEX-ASSEMBLY
GOBP-REGULATION-OF-DNA-METABOLIC-PROCESS	3.42E-134	0.283086042	0.257	0.005	2.32E-130	6	GOBP-REGULATION-OF-DNA-METABOLIC-PROCESS
GOBP-POSITIVE-REGULATION-OF-MITOTIC-CELL-CYCLE-PHASE-TRANSITION	5.11E-134	0.398709605	0.598	0.051	3.47E-130	6	GOBP-POSITIVE-REGULATION-OF-MITOTIC-CELL-CYCLE-PHASE-TRANSITION
GOBP-REGULATION-OF-ACTIN-FILAMENT-ORGANIZATION	7.29E-134	0.275935533	0.656	0.078	4.95E-130	6	GOBP-REGULATION-OF-ACTIN-FILAMENT-ORGANIZATION
GOBP-SPINDLE-ASSEMBLY	1.10E-133	0.338059557	0.523	0.026	7.45E-130	6	GOBP-SPINDLE-ASSEMBLY
GOBP-REGULATION-OF-ACTIN-FILAMENT-BUNDLE-ASSEMBLY	1.51E-133	0.322715925	0.777	0.146	1.02E-129	6	GOBP-REGULATION-OF-ACTIN-FILAMENT-BUNDLE-ASSEMBLY
GOBP-REGULATION-OF-MITOTIC-CYTOKINESIS	1.78E-133	0.833671445	0.805	0.116	1.21E-129	6	GOBP-REGULATION-OF-MITOTIC-CYTOKINESIS
GOBP-REGULATION-OF-ACTOMYOSIN-STRUCTURE-ORGANIZATION	4.77E-133	0.320104114	0.737	0.132	3.24E-129	6	GOBP-REGULATION-OF-ACTOMYOSIN-STRUCTURE-ORGANIZATION
GOBP-POSITIVE-REGULATION-OF-MITOTIC-CELL-CYCLE	4.83E-133	0.364140047	0.517	0.039	3.28E-129	6	GOBP-POSITIVE-REGULATION-OF-MITOTIC-CELL-CYCLE
GOMF-SINGLE-STRANDED-DNA-BINDING	7.75E-133	0.350117193	0.656	0.08	5.27E-129	6	GOMF-SINGLE-STRANDED-DNA-BINDING
GOBP-DEOXYRIBONUCLEOTIDE-METABOLIC-PROCESS	2.38E-132	0.479768891	0.628	0.074	1.62E-128	6	GOBP-DEOXYRIBONUCLEOTIDE-METABOLIC-PROCESS
GOBP-PROTEIN-POLYMERIZATION	2.72E-132	0.259034077	0.533	0.045	1.85E-128	6	GOBP-PROTEIN-POLYMERIZATION
GOBP-NEGATIVE-REGULATION-OF-MITOTIC-CELL-CYCLE	2.75E-132	0.339504018	0.415	0.014	1.87E-128	6	GOBP-NEGATIVE-REGULATION-OF-MITOTIC-CELL-CYCLE
GOCC-CONDENSED-NUCLEAR-CHROMOSOME	4.74E-132	0.398358524	0.601	0.041	3.22E-128	6	GOCC-CONDENSED-NUCLEAR-CHROMOSOME
GOBP-MEIOTIC-CHROMOSOME-SEGREGATION	1.23E-131	0.346429845	0.706	0.098	8.36E-128	6	GOBP-MEIOTIC-CHROMOSOME-SEGREGATION
GOCC-MIDBODY	2.30E-131	0.347850765	0.591	0.052	1.56E-127	6	GOCC-MIDBODY
GOBP-REGULATION-OF-DNA-REPAIR	2.57E-131	0.339353048	0.3	0.009	1.74E-127	6	GOBP-REGULATION-OF-DNA-REPAIR
GOBP-POSITIVE-REGULATION-OF-CELL-DIVISION	7.10E-131	0.297230826	0.765	0.128	4.83E-127	6	GOBP-POSITIVE-REGULATION-OF-CELL-DIVISION
GOBP-CELL-CYCLE-G1-S-PHASE-TRANSITION	8.32E-131	0.293118136	0.307	0.01	5.65E-127	6	GOBP-CELL-CYCLE-G1-S-PHASE-TRANSITION
GOBP-NEGATIVE-REGULATION-OF-CELL-CYCLE	1.17E-130	0.290612822	0.223	0.003	7.93E-127	6	GOBP-NEGATIVE-REGULATION-OF-CELL-CYCLE
GOCC-PERICENTRIC-HETEROCHROMATIN	1.21E-130	0.591888322	0.672	0.071	8.20E-127	6	GOCC-PERICENTRIC-HETEROCHROMATIN
GOCC-NUCLEAR-ENVELOPE	1.23E-130	0.250277565	0.223	0.012	8.33E-127	6	GOCC-NUCLEAR-ENVELOPE
GOCC-CLEAVAGE-FURROW	1.40E-130	0.420975328	0.746	0.119	9.50E-127	6	GOCC-CLEAVAGE-FURROW
GOBP-CHROMOSOME-LOCALIZATION	8.74E-130	0.413727209	0.672	0.073	5.94E-126	6	GOBP-CHROMOSOME-LOCALIZATION
GOBP-METAPHASE-CHROMOSOME-ALIGNMENT	1.06E-129	0.43294498	0.659	0.07	7.21E-126	6	GOBP-METAPHASE-CHROMOSOME-ALIGNMENT
GOCC-SWI-SNF-SUPERFAMILY-TYPE-COMPLEX	1.14E-129	0.462101211	0.337	0.016	7.76E-126	6	GOCC-SWI-SNF-SUPERFAMILY-TYPE-COMPLEX
GOBP-DNA-BIOSYNTHETIC-PROCESS	6.56E-129	0.294165375	0.396	0.016	4.46E-125	6	GOBP-DNA-BIOSYNTHETIC-PROCESS
GOBP-MICROTUBULE-POLYMERIZATION-OR-DEPOLYMERIZATION	7.32E-129	0.339112289	0.378	0.007	4.97E-125	6	GOBP-MICROTUBULE-POLYMERIZATION-OR-DEPOLYMERIZATION
GOBP-ACTIN-FILAMENT-BUNDLE-ORGANIZATION	9.58E-129	0.278252229	0.687	0.092	6.51E-125	6	GOBP-ACTIN-FILAMENT-BUNDLE-ORGANIZATION
GOBP-ESTABLISHMENT-OR-MAINTENANCE-OF-CELL-POLARITY	9.60E-129	0.282148004	0.511	0.041	6.53E-125	6	GOBP-ESTABLISHMENT-OR-MAINTENANCE-OF-CELL-POLARITY
GOBP-REGULATION-OF-CHROMOSOME-CONDENSATION	1.68E-128	0.80269348	0.74	0.107	1.14E-124	6	GOBP-REGULATION-OF-CHROMOSOME-CONDENSATION
GOCC-CENTRIOLE	7.01E-128	0.347400597	0.257	0.002	4.76E-124	6	GOCC-CENTRIOLE
GOBP-REGULATION-OF-CELL-CYCLE-CHECKPOINT	3.67E-127	0.50078208	0.539	0.033	2.49E-123	6	GOBP-REGULATION-OF-CELL-CYCLE-CHECKPOINT
GOBP-NEGATIVE-REGULATION-OF-CYTOSKELETON-ORGANIZATION	4.13E-127	0.281703785	0.461	0.034	2.81E-123	6	GOBP-NEGATIVE-REGULATION-OF-CYTOSKELETON-ORGANIZATION
GOBP-REGULATION-OF-DNA-REPLICATION	1.01E-126	0.374755446	0.387	0.012	6.84E-123	6	GOBP-REGULATION-OF-DNA-REPLICATION
GOCC-SPINDLE-MICROTUBULE	1.11E-126	0.362781564	0.548	0.045	7.54E-123	6	GOCC-SPINDLE-MICROTUBULE
GOBP-STRESS-FIBER-ASSEMBLY	2.09E-126	0.303514137	0.706	0.118	1.42E-122	6	GOBP-STRESS-FIBER-ASSEMBLY
GOBP-POSITIVE-REGULATION-OF-DNA-REPAIR	6.52E-126	0.384800405	0.257	0.009	4.43E-122	6	GOBP-POSITIVE-REGULATION-OF-DNA-REPAIR
GOMF-CHROMATIN-BINDING	7.73E-126	0.252863945	0.158	0.003	5.25E-122	6	GOMF-CHROMATIN-BINDING
GOBP-HOMOTYPIC-CELL-CELL-ADHESION	1.45E-125	0.311956169	0.836	0.23	9.87E-122	6	GOBP-HOMOTYPIC-CELL-CELL-ADHESION
GOMF-INTEGRIN-BINDING	1.51E-125	0.261746845	0.802	0.166	1.02E-121	6	GOMF-INTEGRIN-BINDING
GOMF-TRANSMEMBRANE-TRANSPORTER-BINDING	2.16E-125	0.25968913	0.833	0.211	1.47E-121	6	GOMF-TRANSMEMBRANE-TRANSPORTER-BINDING
GOMF-ATP-DEPENDENT-ACTIVITY-ACTING-ON-DNA	1.42E-124	0.412356736	0.387	0.01	9.63E-121	6	GOMF-ATP-DEPENDENT-ACTIVITY-ACTING-ON-DNA
GOBP-POSITIVE-REGULATION-OF-DNA-METABOLIC-PROCESS	3.51E-124	0.306296585	0.263	0.009	2.38E-120	6	GOBP-POSITIVE-REGULATION-OF-DNA-METABOLIC-PROCESS
GOBP-NEGATIVE-REGULATION-OF-GENE-EXPRESSION-EPIGENETIC	5.37E-124	0.377795636	0.313	0.009	3.65E-120	6	GOBP-NEGATIVE-REGULATION-OF-GENE-EXPRESSION-EPIGENETIC
GOBP-HETEROCHROMATIN-ORGANIZATION	1.19E-123	0.414659308	0.347	0.012	8.11E-120	6	GOBP-HETEROCHROMATIN-ORGANIZATION
GOBP-REGULATION-OF-CELL-CYCLE-G2-M-PHASE-TRANSITION	1.28E-123	0.406305534	0.415	0.018	8.68E-120	6	GOBP-REGULATION-OF-CELL-CYCLE-G2-M-PHASE-TRANSITION
GOBP-REGULATION-OF-ATTACHMENT-OF-SPINDLE-MICROTUBULES-TO-KINETOCHORE	7.80E-123	0.611581424	0.783	0.19	5.30E-119	6	GOBP-REGULATION-OF-ATTACHMENT-OF-SPINDLE-MICROTUBULES-TO-KINETOCHORE
GOMF-MICROTUBULE-BINDING	8.32E-123	0.256518874	0.39	0.008	5.65E-119	6	GOMF-MICROTUBULE-BINDING
GOBP-MITOTIC-SPINDLE-ASSEMBLY	1.02E-122	0.383857223	0.697	0.117	6.93E-119	6	GOBP-MITOTIC-SPINDLE-ASSEMBLY
GOBP-MRNA-TRANSPORT	1.23E-122	0.371938691	0.291	0.017	8.34E-119	6	GOBP-MRNA-TRANSPORT
GOBP-PLATELET-AGGREGATION	2.22E-122	0.344483859	0.848	0.259	1.51E-118	6	GOBP-PLATELET-AGGREGATION
GOBP-REGULATION-OF-PROTEIN-POLYMERIZATION	3.17E-122	0.253215466	0.495	0.054	2.16E-118	6	GOBP-REGULATION-OF-PROTEIN-POLYMERIZATION
GOMF-PROTEIN-SERINE-THREONINE-KINASE-ACTIVATOR-ACTIVITY	8.52E-122	0.393849459	0.573	0.071	5.79E-118	6	GOMF-PROTEIN-SERINE-THREONINE-KINASE-ACTIVATOR-ACTIVITY
GOBP-DNA-STRAND-ELONGATION	8.74E-122	0.584566682	0.474	0.032	5.94E-118	6	GOBP-DNA-STRAND-ELONGATION
GOMF-HISTONE-BINDING	3.91E-121	0.291662075	0.232	0.006	2.66E-117	6	GOMF-HISTONE-BINDING
GOBP-NEGATIVE-REGULATION-OF-PROTEIN-POLYMERIZATION	6.92E-121	0.34513033	0.752	0.145	4.70E-117	6	GOBP-NEGATIVE-REGULATION-OF-PROTEIN-POLYMERIZATION
GOBP-REGULATION-OF-DOUBLE-STRAND-BREAK-REPAIR	1.41E-120	0.354185893	0.433	0.021	9.60E-117	6	GOBP-REGULATION-OF-DOUBLE-STRAND-BREAK-REPAIR
GOCC-CONTRACTILE-RING	1.65E-120	0.598287216	0.635	0.094	1.12E-116	6	GOCC-CONTRACTILE-RING
GOBP-PROTEIN-DEPOLYMERIZATION	2.85E-120	0.284926664	0.669	0.109	1.94E-116	6	GOBP-PROTEIN-DEPOLYMERIZATION
GOBP-NEGATIVE-REGULATION-OF-SUPRAMOLECULAR-FIBER-ORGANIZATION	2.86E-120	0.272144457	0.511	0.054	1.95E-116	6	GOBP-NEGATIVE-REGULATION-OF-SUPRAMOLECULAR-FIBER-ORGANIZATION
GOCC-MICROTUBULE-ASSOCIATED-COMPLEX	3.26E-120	0.282819233	0.433	0.021	2.22E-116	6	GOCC-MICROTUBULE-ASSOCIATED-COMPLEX
GOBP-PEPTIDYL-LYSINE-MODIFICATION	7.02E-120	0.303203472	0.118	0.006	4.77E-116	6	GOBP-PEPTIDYL-LYSINE-MODIFICATION
GOMF-ACTIN-MONOMER-BINDING1	9.84E-120	0.466453945	0.91	0.329	6.69E-116	6	GOMF-ACTIN-MONOMER-BINDING
GOBP-POSITIVE-REGULATION-OF-VIRAL-PROCESS	1.13E-119	0.406326018	0.523	0.061	7.70E-116	6	GOBP-POSITIVE-REGULATION-OF-VIRAL-PROCESS
GOCC-RUFFLE	1.64E-119	0.296460432	0.514	0.066	1.11E-115	6	GOCC-RUFFLE
GOBP-ESTABLISHMENT-OF-MITOTIC-SPINDLE-LOCALIZATION	1.89E-119	0.458259192	0.576	0.087	1.29E-115	6	GOBP-ESTABLISHMENT-OF-MITOTIC-SPINDLE-LOCALIZATION
GOBP-POSITIVE-REGULATION-OF-CELL-CYCLE-PHASE-TRANSITION	1.95E-119	0.339108936	0.489	0.042	1.32E-115	6	GOBP-POSITIVE-REGULATION-OF-CELL-CYCLE-PHASE-TRANSITION
GOBP-ESTABLISHMENT-OF-RNA-LOCALIZATION	7.31E-119	0.318007751	0.282	0.018	4.97E-115	6	GOBP-ESTABLISHMENT-OF-RNA-LOCALIZATION
GOBP-REGULATION-OF-MICROTUBULE-CYTOSKELETON-ORGANIZATION	1.07E-118	0.286235917	0.229	0.005	7.29E-115	6	GOBP-REGULATION-OF-MICROTUBULE-CYTOSKELETON-ORGANIZATION
GOCC-CYCLIN-DEPENDENT-PROTEIN-KINASE-HOLOENZYME-COMPLEX	1.74E-118	0.448652526	0.443	0.034	1.18E-114	6	GOCC-CYCLIN-DEPENDENT-PROTEIN-KINASE-HOLOENZYME-COMPLEX
GOBP-SUBSTRATE-ADHESION-DEPENDENT-CELL-SPREADING	1.89E-118	0.282521411	0.799	0.186	1.28E-114	6	GOBP-SUBSTRATE-ADHESION-DEPENDENT-CELL-SPREADING
GOBP-DNA-TEMPLATED-DNA-REPLICATION-MAINTENANCE-OF-FIDELITY	2.04E-118	0.474097675	0.539	0.03	1.39E-114	6	GOBP-DNA-TEMPLATED-DNA-REPLICATION-MAINTENANCE-OF-FIDELITY
GOMF-NUCLEOSOME-BINDING	2.38E-118	0.491624708	0.356	0.022	1.62E-114	6	GOMF-NUCLEOSOME-BINDING
GOCC-SITE-OF-DNA-DAMAGE	6.96E-118	0.377462528	0.393	0.024	4.73E-114	6	GOCC-SITE-OF-DNA-DAMAGE
GOBP-NUCLEOBASE-CONTAINING-COMPOUND-TRANSPORT	9.46E-118	0.26725046	0.288	0.015	6.43E-114	6	GOBP-NUCLEOBASE-CONTAINING-COMPOUND-TRANSPORT
GOBP-INTEGRIN-MEDIATED-SIGNALING-PATHWAY1	2.56E-117	0.343223927	0.7	0.121	1.74E-113	6	GOBP-INTEGRIN-MEDIATED-SIGNALING-PATHWAY
GOBP-PYRIMIDINE-CONTAINING-COMPOUND-METABOLIC-PROCESS	2.83E-117	0.336091351	0.529	0.052	1.92E-113	6	GOBP-PYRIMIDINE-CONTAINING-COMPOUND-METABOLIC-PROCESS
GOCC-NUCLEAR-MEMBRANE	1.68E-116	0.258788266	0.18	0.012	1.14E-112	6	GOCC-NUCLEAR-MEMBRANE
GOBP-POSITIVE-REGULATION-OF-EPITHELIAL-CELL-MIGRATION	1.71E-116	0.265712503	0.387	0.047	1.16E-112	6	GOBP-POSITIVE-REGULATION-OF-EPITHELIAL-CELL-MIGRATION
GOBP-PROTEIN-LOCALIZATION-TO-CHROMOSOME-CENTROMERIC-REGION	2.09E-116	0.611076957	0.721	0.128	1.42E-112	6	GOBP-PROTEIN-LOCALIZATION-TO-CHROMOSOME-CENTROMERIC-REGION
GOMF-CYCLIN-DEPENDENT-PROTEIN-SERINE-THREONINE-KINASE-ACTIVATOR-ACTIVITY	2.72E-116	0.664446102	0.576	0.098	1.85E-112	6	GOMF-CYCLIN-DEPENDENT-PROTEIN-SERINE-THREONINE-KINASE-ACTIVATOR-ACTIVITY
GOBP-HOMOLOGOUS-RECOMBINATION	2.96E-115	0.347382082	0.681	0.122	2.02E-111	6	GOBP-HOMOLOGOUS-RECOMBINATION
GOBP-REGULATION-OF-DNA-BINDING	3.37E-115	0.338986427	0.492	0.071	2.29E-111	6	GOBP-REGULATION-OF-DNA-BINDING
GOBP-REGULATION-OF-SUBSTRATE-ADHESION-DEPENDENT-CELL-SPREADING	3.87E-115	0.357027998	0.814	0.199	2.63E-111	6	GOBP-REGULATION-OF-SUBSTRATE-ADHESION-DEPENDENT-CELL-SPREADING
GOBP-PYRIMIDINE-CONTAINING-COMPOUND-BIOSYNTHETIC-PROCESS	5.18E-115	0.420534128	0.644	0.103	3.52E-111	6	GOBP-PYRIMIDINE-CONTAINING-COMPOUND-BIOSYNTHETIC-PROCESS
GOBP-NUCLEAR-TRANSPORT	9.20E-115	0.264939526	0.164	0.009	6.25E-111	6	GOBP-NUCLEAR-TRANSPORT
GOBP-RNA-LOCALIZATION	2.91E-114	0.305691371	0.331	0.034	1.98E-110	6	GOBP-RNA-LOCALIZATION
GOCC-ATPASE-COMPLEX	5.91E-114	0.37677715	0.297	0.027	4.02E-110	6	GOCC-ATPASE-COMPLEX
GOBP-POSITIVE-REGULATION-OF-CELL-CYCLE-CHECKPOINT	9.55E-114	0.636157979	0.755	0.164	6.49E-110	6	GOBP-POSITIVE-REGULATION-OF-CELL-CYCLE-CHECKPOINT
GOBP-REGULATION-OF-CELL-CYCLE-G1-S-PHASE-TRANSITION	1.96E-113	0.296298298	0.303	0.015	1.33E-109	6	GOBP-REGULATION-OF-CELL-CYCLE-G1-S-PHASE-TRANSITION
GOBP-POSITIVE-REGULATION-OF-DOUBLE-STRAND-BREAK-REPAIR	2.06E-113	0.390942544	0.406	0.024	1.40E-109	6	GOBP-POSITIVE-REGULATION-OF-DOUBLE-STRAND-BREAK-REPAIR
GOCC-GERM-CELL-NUCLEUS	3.92E-113	0.359923067	0.576	0.073	2.66E-109	6	GOCC-GERM-CELL-NUCLEUS
GOMF-FOUR-WAY-JUNCTION-DNA-BINDING	3.95E-113	0.562694947	0.74	0.192	2.69E-109	6	GOMF-FOUR-WAY-JUNCTION-DNA-BINDING
GOBP-ACTIN-POLYMERIZATION-OR-DEPOLYMERIZATION	4.64E-113	0.267675376	0.588	0.094	3.16E-109	6	GOBP-ACTIN-POLYMERIZATION-OR-DEPOLYMERIZATION
GOCC-CHROMOSOME-TELOMERIC-REGION	4.75E-113	0.36378571	0.387	0.024	3.23E-109	6	GOCC-CHROMOSOME-TELOMERIC-REGION
GOBP-POSITIVE-REGULATION-OF-CELL-SUBSTRATE-ADHESION	5.61E-113	0.259763599	0.768	0.197	3.81E-109	6	GOBP-POSITIVE-REGULATION-OF-CELL-SUBSTRATE-ADHESION
GOMF-NUCLEOCYTOPLASMIC-CARRIER-ACTIVITY	6.34E-113	0.519831143	0.502	0.045	4.31E-109	6	GOMF-NUCLEOCYTOPLASMIC-CARRIER-ACTIVITY
GOBP-POSITIVE-REGULATION-OF-ACTIN-FILAMENT-BUNDLE-ASSEMBLY	1.96E-112	0.343465773	0.836	0.267	1.33E-108	6	GOBP-POSITIVE-REGULATION-OF-ACTIN-FILAMENT-BUNDLE-ASSEMBLY
GOMF-CATALYTIC-ACTIVITY-ACTING-ON-DNA	2.00E-112	0.303402986	0.201	0.002	1.36E-108	6	GOMF-CATALYTIC-ACTIVITY-ACTING-ON-DNA
GOBP-PROTEIN-LOCALIZATION-TO-CONDENSED-CHROMOSOME	2.05E-112	0.677246831	0.734	0.175	1.39E-108	6	GOBP-PROTEIN-LOCALIZATION-TO-CONDENSED-CHROMOSOME
GOBP-REGULATION-OF-CELL-MATRIX-ADHESION	9.68E-112	0.272877887	0.492	0.06	6.58E-108	6	GOBP-REGULATION-OF-CELL-MATRIX-ADHESION
GOBP-PYRIMIDINE-DEOXYRIBONUCLEOTIDE-METABOLIC-PROCESS	4.72E-111	0.536073531	0.563	0.094	3.21E-107	6	GOBP-PYRIMIDINE-DEOXYRIBONUCLEOTIDE-METABOLIC-PROCESS
GOCC-CORTICAL-CYTOSKELETON	5.85E-111	0.289438807	0.734	0.166	3.97E-107	6	GOCC-CORTICAL-CYTOSKELETON
GOCC-NUCLEAR-UBIQUITIN-LIGASE-COMPLEX	7.40E-111	0.423437091	0.48	0.051	5.03E-107	6	GOCC-NUCLEAR-UBIQUITIN-LIGASE-COMPLEX
GOBP-RHO-PROTEIN-SIGNAL-TRANSDUCTION	9.61E-111	0.25708364	0.545	0.079	6.53E-107	6	GOBP-RHO-PROTEIN-SIGNAL-TRANSDUCTION
GOBP-REGULATION-OF-ACTIN-FILAMENT-LENGTH	1.35E-110	0.268028178	0.579	0.092	9.15E-107	6	GOBP-REGULATION-OF-ACTIN-FILAMENT-LENGTH
GOBP-ANAPHASE-PROMOTING-COMPLEX-DEPENDENT-CATABOLIC-PROCESS	1.42E-110	0.512004476	0.628	0.095	9.66E-107	6	GOBP-ANAPHASE-PROMOTING-COMPLEX-DEPENDENT-CATABOLIC-PROCESS
GOCC-HETEROCHROMATIN	2.22E-110	0.379923819	0.421	0.032	1.51E-106	6	GOCC-HETEROCHROMATIN
GOBP-ESTABLISHMENT-OF-CELL-POLARITY	5.96E-110	0.280344798	0.331	0.021	4.05E-106	6	GOBP-ESTABLISHMENT-OF-CELL-POLARITY
GOCC-PRONUCLEUS	3.63E-109	0.555007161	0.802	0.246	2.47E-105	6	GOCC-PRONUCLEUS
GOMF-DNA-HELICASE-ACTIVITY	6.88E-109	0.451058345	0.458	0.032	4.67E-105	6	GOMF-DNA-HELICASE-ACTIVITY
GOBP-PYRIMIDINE-NUCLEOSIDE-TRIPHOSPHATE-METABOLIC-PROCESS1	9.27E-109	0.545496148	0.718	0.176	6.30E-105	6	GOBP-PYRIMIDINE-NUCLEOSIDE-TRIPHOSPHATE-METABOLIC-PROCESS
GOCC-ACTIN-FILAMENT	1.62E-108	0.272131754	0.594	0.094	1.10E-104	6	GOCC-ACTIN-FILAMENT
GOBP-POSITIVE-REGULATION-OF-DNA-BINDING	2.24E-108	0.410107349	0.693	0.151	1.53E-104	6	GOBP-POSITIVE-REGULATION-OF-DNA-BINDING
GOBP-MICROTUBULE-DEPOLYMERIZATION	3.40E-108	0.370608578	0.542	0.045	2.31E-104	6	GOBP-MICROTUBULE-DEPOLYMERIZATION
GOBP-REGULATION-OF-EMBRYONIC-DEVELOPMENT	3.75E-108	0.289520744	0.328	0.033	2.55E-104	6	GOBP-REGULATION-OF-EMBRYONIC-DEVELOPMENT
GOCC-TRANSFERASE-COMPLEX-TRANSFERRING-PHOSPHORUS-CONTAINING-GROUPS	5.00E-108	0.251953458	0.232	0.01	3.40E-104	6	GOCC-TRANSFERASE-COMPLEX-TRANSFERRING-PHOSPHORUS-CONTAINING-GROUPS
GOCC-METHYLTRANSFERASE-COMPLEX	5.25E-108	0.33097217	0.266	0.027	3.57E-104	6	GOCC-METHYLTRANSFERASE-COMPLEX
GOBP-NEGATIVE-REGULATION-OF-ACTIN-FILAMENT-POLYMERIZATION	6.59E-108	0.355680657	0.728	0.166	4.48E-104	6	GOBP-NEGATIVE-REGULATION-OF-ACTIN-FILAMENT-POLYMERIZATION
GOBP-PYRIMIDINE-NUCLEOTIDE-BIOSYNTHETIC-PROCESS	7.08E-108	0.454493959	0.647	0.12	4.81E-104	6	GOBP-PYRIMIDINE-NUCLEOTIDE-BIOSYNTHETIC-PROCESS
GOBP-POSITIVE-REGULATION-OF-BINDING	1.23E-107	0.255164359	0.464	0.059	8.39E-104	6	GOBP-POSITIVE-REGULATION-OF-BINDING
GOCC-SITE-OF-DOUBLE-STRAND-BREAK	1.86E-107	0.372827602	0.433	0.041	1.27E-103	6	GOCC-SITE-OF-DOUBLE-STRAND-BREAK
GOBP-REGULATION-OF-CELLULAR-RESPONSE-TO-TRANSFORMING-GROWTH-FACTOR-BETA-STIMULUS	1.92E-107	0.2923592	0.22	0.02	1.30E-103	6	GOBP-REGULATION-OF-CELLULAR-RESPONSE-TO-TRANSFORMING-GROWTH-FACTOR-BETA-STIMULUS
GOCC-CHROMOCENTER	3.14E-107	0.494878371	0.827	0.271	2.14E-103	6	GOCC-CHROMOCENTER
GOBP-MAINTENANCE-OF-PROTEIN-LOCATION	4.72E-107	0.298408861	0.607	0.111	3.20E-103	6	GOBP-MAINTENANCE-OF-PROTEIN-LOCATION
GOBP-NUCLEAR-EXPORT	4.94E-107	0.299310347	0.207	0.015	3.36E-103	6	GOBP-NUCLEAR-EXPORT
GOBP-REGULATION-OF-DNA-RECOMBINATION	5.75E-107	0.295835056	0.279	0.019	3.91E-103	6	GOBP-REGULATION-OF-DNA-RECOMBINATION
GOMF-DOUBLE-STRANDED-RNA-BINDING	6.03E-107	0.333559621	0.74	0.17	4.10E-103	6	GOMF-DOUBLE-STRANDED-RNA-BINDING
GOBP-TRANSFORMING-GROWTH-FACTOR-BETA-RECEPTOR-SIGNALING-PATHWAY	1.01E-106	0.268900213	0.195	0.019	6.89E-103	6	GOBP-TRANSFORMING-GROWTH-FACTOR-BETA-RECEPTOR-SIGNALING-PATHWAY
GOBP-CORTICAL-ACTIN-CYTOSKELETON-ORGANIZATION	1.43E-106	0.41734809	0.635	0.112	9.71E-103	6	GOBP-CORTICAL-ACTIN-CYTOSKELETON-ORGANIZATION
GOBP-POSITIVE-REGULATION-OF-ORGANELLE-ASSEMBLY	1.86E-106	0.318960597	0.291	0.028	1.26E-102	6	GOBP-POSITIVE-REGULATION-OF-ORGANELLE-ASSEMBLY
GOCC-PROTEIN-KINASE-COMPLEX	3.34E-106	0.282639454	0.204	0.012	2.27E-102	6	GOCC-PROTEIN-KINASE-COMPLEX
GOCC-ANAPHASE-PROMOTING-COMPLEX	5.81E-106	0.506445409	0.693	0.129	3.95E-102	6	GOCC-ANAPHASE-PROMOTING-COMPLEX
GOBP-REGULATION-OF-DOUBLE-STRAND-BREAK-REPAIR-VIA-HOMOLOGOUS-RECOMBINATION	6.16E-106	0.349570146	0.529	0.065	4.19E-102	6	GOBP-REGULATION-OF-DOUBLE-STRAND-BREAK-REPAIR-VIA-HOMOLOGOUS-RECOMBINATION
GOBP-POSITIVE-REGULATION-OF-SUBSTRATE-ADHESION-DEPENDENT-CELL-SPREADING	6.19E-106	0.365248717	0.83	0.28	4.21E-102	6	GOBP-POSITIVE-REGULATION-OF-SUBSTRATE-ADHESION-DEPENDENT-CELL-SPREADING
GOBP-REGULATION-OF-MICROTUBULE-POLYMERIZATION-OR-DEPOLYMERIZATION	7.05E-106	0.316863312	0.226	0.009	4.79E-102	6	GOBP-REGULATION-OF-MICROTUBULE-POLYMERIZATION-OR-DEPOLYMERIZATION
GOBP-POSITIVE-REGULATION-OF-MITOTIC-CELL-CYCLE-SPINDLE-ASSEMBLY-CHECKPOINT	7.80E-106	0.694350953	0.749	0.214	5.30E-102	6	GOBP-POSITIVE-REGULATION-OF-MITOTIC-CELL-CYCLE-SPINDLE-ASSEMBLY-CHECKPOINT
GOBP-PEPTIDYL-THREONINE-MODIFICATION	1.61E-105	0.258506868	0.359	0.03	1.09E-101	6	GOBP-PEPTIDYL-THREONINE-MODIFICATION
GOBP-POSITIVE-REGULATION-OF-ENDOTHELIAL-CELL-MIGRATION	1.85E-105	0.275827919	0.486	0.075	1.25E-101	6	GOBP-POSITIVE-REGULATION-OF-ENDOTHELIAL-CELL-MIGRATION
GOBP-MICROTUBULE-POLYMERIZATION	1.91E-105	0.320872189	0.3	0.014	1.30E-101	6	GOBP-MICROTUBULE-POLYMERIZATION
GOBP-CORTICAL-CYTOSKELETON-ORGANIZATION	2.09E-105	0.418939833	0.622	0.107	1.42E-101	6	GOBP-CORTICAL-CYTOSKELETON-ORGANIZATION
GOBP-POSITIVE-REGULATION-OF-PODOSOME-ASSEMBLY	2.45E-105	0.544593384	0.848	0.323	1.66E-101	6	GOBP-POSITIVE-REGULATION-OF-PODOSOME-ASSEMBLY
GOBP-REGULATION-OF-CELL-SUBSTRATE-JUNCTION-ORGANIZATION	3.16E-105	0.330059851	0.523	0.083	2.15E-101	6	GOBP-REGULATION-OF-CELL-SUBSTRATE-JUNCTION-ORGANIZATION
GOBP-CELL-SUBSTRATE-JUNCTION-ORGANIZATION	6.40E-105	0.282377894	0.533	0.08	4.35E-101	6	GOBP-CELL-SUBSTRATE-JUNCTION-ORGANIZATION
GOBP-PROTEIN-LOCALIZATION-TO-CHROMOSOME	1.17E-104	0.380248146	0.381	0.04	7.97E-101	6	GOBP-PROTEIN-LOCALIZATION-TO-CHROMOSOME
GOBP-SIGNAL-TRANSDUCTION-IN-RESPONSE-TO-DNA-DAMAGE	1.25E-104	0.267361486	0.189	0.008	8.50E-101	6	GOBP-SIGNAL-TRANSDUCTION-IN-RESPONSE-TO-DNA-DAMAGE
GOBP-MYOBLAST-DIFFERENTIATION	1.31E-104	0.283336481	0.492	0.068	8.88E-101	6	GOBP-MYOBLAST-DIFFERENTIATION
GOBP-CELL-CYCLE-DNA-REPLICATION	1.35E-104	0.420788808	0.601	0.069	9.16E-101	6	GOBP-CELL-CYCLE-DNA-REPLICATION
GOBP-HISTONE-MODIFICATION	1.85E-104	0.313303631	0.192	0.015	1.26E-100	6	GOBP-HISTONE-MODIFICATION
GOBP-PROTEIN-ACETYLATION	1.92E-104	0.330372234	0.173	0.015	1.31E-100	6	GOBP-PROTEIN-ACETYLATION
GOBP-ESTABLISHMENT-OF-SPINDLE-ORIENTATION	2.29E-104	0.409600858	0.545	0.091	1.56E-100	6	GOBP-ESTABLISHMENT-OF-SPINDLE-ORIENTATION
GOBP-PYRIMIDINE-NUCLEOTIDE-METABOLIC-PROCESS	2.60E-104	0.411461249	0.536	0.067	1.77E-100	6	GOBP-PYRIMIDINE-NUCLEOTIDE-METABOLIC-PROCESS
GOBP-POSITIVE-REGULATION-OF-INTRACELLULAR-TRANSPORT	2.94E-104	0.251924047	0.384	0.033	2.00E-100	6	GOBP-POSITIVE-REGULATION-OF-INTRACELLULAR-TRANSPORT
GOBP-MAINTENANCE-OF-CELL-NUMBER	2.96E-104	0.287051604	0.254	0.021	2.01E-100	6	GOBP-MAINTENANCE-OF-CELL-NUMBER
GOBP-PROTEIN-EXPORT-FROM-NUCLEUS	6.99E-104	0.375463825	0.418	0.042	4.75E-100	6	GOBP-PROTEIN-EXPORT-FROM-NUCLEUS
GOBP-REGULATION-OF-PROTEIN-LOCALIZATION-TO-NUCLEUS	8.48E-104	0.266386688	0.344	0.04	5.76E-100	6	GOBP-REGULATION-OF-PROTEIN-LOCALIZATION-TO-NUCLEUS
GOMF-DNA-SECONDARY-STRUCTURE-BINDING	1.14E-103	0.389743284	0.687	0.15	7.73E-100	6	GOMF-DNA-SECONDARY-STRUCTURE-BINDING
GOBP-EPIGENETIC-REGULATION-OF-GENE-EXPRESSION	1.30E-103	0.274643421	0.115	0.003	8.81E-100	6	GOBP-EPIGENETIC-REGULATION-OF-GENE-EXPRESSION
GOBP-POSITIVE-REGULATION-OF-STEM-CELL-POPULATION-MAINTENANCE	2.52E-103	0.460514538	0.263	0.026	1.72E-99	6	GOBP-POSITIVE-REGULATION-OF-STEM-CELL-POPULATION-MAINTENANCE
GOBP-POSITIVE-REGULATION-OF-CHROMOSOME-ORGANIZATION	2.85E-103	0.36079894	0.353	0.036	1.94E-99	6	GOBP-POSITIVE-REGULATION-OF-CHROMOSOME-ORGANIZATION
GOCC-ACTIN-FILAMENT-BUNDLE1	3.98E-103	0.380575618	0.619	0.121	2.70E-99	6	GOCC-ACTIN-FILAMENT-BUNDLE
GOBP-REGULATION-OF-STEM-CELL-POPULATION-MAINTENANCE	4.31E-103	0.355862832	0.316	0.029	2.93E-99	6	GOBP-REGULATION-OF-STEM-CELL-POPULATION-MAINTENANCE
GOBP-REGULATION-OF-NUCLEOCYTOPLASMIC-TRANSPORT	6.64E-103	0.300282261	0.248	0.014	4.51E-99	6	GOBP-REGULATION-OF-NUCLEOCYTOPLASMIC-TRANSPORT
GOMF-FOLIC-ACID-BINDING	1.00E-102	0.432766601	0.743	0.21	6.80E-99	6	GOMF-FOLIC-ACID-BINDING
GOCC-PROTEIN-COMPLEX-INVOLVED-IN-CELL-ADHESION	1.76E-102	0.289185047	0.746	0.197	1.20E-98	6	GOCC-PROTEIN-COMPLEX-INVOLVED-IN-CELL-ADHESION
GOBP-MEIOTIC-CELL-CYCLE-PHASE-TRANSITION	2.32E-102	0.538356785	0.83	0.127	1.57E-98	6	GOBP-MEIOTIC-CELL-CYCLE-PHASE-TRANSITION
GOBP-DNA-INTEGRITY-CHECKPOINT-SIGNALING	2.32E-102	0.308733322	0.241	0.008	1.58E-98	6	GOBP-DNA-INTEGRITY-CHECKPOINT-SIGNALING
GOCC-SPLICEOSOMAL-TRI-SNRNP-COMPLEX	2.93E-102	0.420735055	0.774	0.245	1.99E-98	6	GOCC-SPLICEOSOMAL-TRI-SNRNP-COMPLEX
GOMF-PROTEIN-PHOSPHATASE-ACTIVATOR-ACTIVITY	4.88E-102	0.595038063	0.622	0.14	3.31E-98	6	GOMF-PROTEIN-PHOSPHATASE-ACTIVATOR-ACTIVITY
GOBP-LIVER-REGENERATION	5.59E-102	0.33428319	0.734	0.201	3.80E-98	6	GOBP-LIVER-REGENERATION
GOBP-PROTEIN-ACYLATION	8.76E-102	0.282789436	0.146	0.011	5.96E-98	6	GOBP-PROTEIN-ACYLATION
GOBP-POSITIVE-REGULATION-OF-PLASMA-MEMBRANE-BOUNDED-CELL-PROJECTION-ASSEMBLY	1.52E-101	0.263874081	0.529	0.078	1.04E-97	6	GOBP-POSITIVE-REGULATION-OF-PLASMA-MEMBRANE-BOUNDED-CELL-PROJECTION-ASSEMBLY
GOBP-IMPORT-INTO-NUCLEUS	1.82E-101	0.251021539	0.17	0.011	1.24E-97	6	GOBP-IMPORT-INTO-NUCLEUS
GOBP-POSITIVE-REGULATION-OF-STRESS-FIBER-ASSEMBLY	2.74E-101	0.330108821	0.824	0.288	1.86E-97	6	GOBP-POSITIVE-REGULATION-OF-STRESS-FIBER-ASSEMBLY
GOBP-DNA-SYNTHESIS-INVOLVED-IN-DNA-REPAIR	4.15E-101	0.430213781	0.508	0.06	2.82E-97	6	GOBP-DNA-SYNTHESIS-INVOLVED-IN-DNA-REPAIR
GOCC-NUCLEAR-PORE	6.21E-101	0.291003619	0.263	0.021	4.22E-97	6	GOCC-NUCLEAR-PORE
GOCC-SPINDLE-MIDZONE	8.73E-101	0.452760058	0.709	0.154	5.93E-97	6	GOCC-SPINDLE-MIDZONE
GOBP-NEGATIVE-REGULATION-OF-MICROTUBULE-POLYMERIZATION-OR-DEPOLYMERIZATION	1.47E-100	0.400385093	0.39	0.036	9.99E-97	6	GOBP-NEGATIVE-REGULATION-OF-MICROTUBULE-POLYMERIZATION-OR-DEPOLYMERIZATION
GOMF-NUCLEOSOMAL-DNA-BINDING	1.78E-100	0.504047582	0.622	0.108	1.21E-96	6	GOMF-NUCLEOSOMAL-DNA-BINDING
GOMF-STRUCTURAL-CONSTITUENT-OF-MUSCLE1	2.08E-100	0.41914327	0.759	0.222	1.41E-96	6	GOMF-STRUCTURAL-CONSTITUENT-OF-MUSCLE
GOBP-FOCAL-ADHESION-ASSEMBLY	2.92E-100	0.289604551	0.505	0.076	1.99E-96	6	GOBP-FOCAL-ADHESION-ASSEMBLY
GOBP-UBIQUITIN-RECYCLING	4.10E-100	0.618677329	0.498	0.08	2.78E-96	6	GOBP-UBIQUITIN-RECYCLING
GOBP-COLLAGEN-BIOSYNTHETIC-PROCESS1	8.80E-100	0.391649349	0.687	0.184	5.98E-96	6	GOBP-COLLAGEN-BIOSYNTHETIC-PROCESS
GOBP-MRNA-EXPORT-FROM-NUCLEUS	1.10E-99	0.379652896	0.269	0.024	7.45E-96	6	GOBP-MRNA-EXPORT-FROM-NUCLEUS
GOCC-CELL-CELL-CONTACT-ZONE	1.59E-99	0.297533572	0.669	0.148	1.08E-95	6	GOCC-CELL-CELL-CONTACT-ZONE
GOCC-ACTOMYOSIN1	2.70E-99	0.351272467	0.607	0.121	1.83E-95	6	GOCC-ACTOMYOSIN
GOCC-HISTONE-DEACETYLASE-COMPLEX	6.58E-99	0.320551352	0.303	0.031	4.47E-95	6	GOCC-HISTONE-DEACETYLASE-COMPLEX
GOBP-POSITIVE-REGULATION-OF-CELL-MATRIX-ADHESION	7.48E-99	0.299551639	0.786	0.253	5.08E-95	6	GOBP-POSITIVE-REGULATION-OF-CELL-MATRIX-ADHESION
GOMF-HELICASE-ACTIVITY	1.53E-98	0.292008077	0.303	0.023	1.04E-94	6	GOMF-HELICASE-ACTIVITY
GOCC-TRANSCRIPTION-REPRESSOR-COMPLEX	1.62E-98	0.33861014	0.399	0.046	1.10E-94	6	GOCC-TRANSCRIPTION-REPRESSOR-COMPLEX
GOBP-EPIBOLY	2.33E-98	0.364459186	0.774	0.266	1.58E-94	6	GOBP-EPIBOLY
GOBP-SISTER-CHROMATID-COHESION	2.42E-98	0.445653676	0.498	0.067	1.65E-94	6	GOBP-SISTER-CHROMATID-COHESION
GOBP-MICROTUBULE-ORGANIZING-CENTER-LOCALIZATION	2.49E-98	0.465022624	0.573	0.097	1.69E-94	6	GOBP-MICROTUBULE-ORGANIZING-CENTER-LOCALIZATION
GOCC-INTERCELLULAR-BRIDGE	2.84E-98	0.3151553	0.443	0.055	1.93E-94	6	GOCC-INTERCELLULAR-BRIDGE
GOBP-REGULATION-OF-PROTEIN-LOCALIZATION-TO-CELL-PERIPHERY	3.33E-98	0.251250037	0.412	0.061	2.26E-94	6	GOBP-REGULATION-OF-PROTEIN-LOCALIZATION-TO-CELL-PERIPHERY
GOMF-TRANSCRIPTION-COACTIVATOR-ACTIVITY	4.05E-98	0.252739519	0.164	0.015	2.75E-94	6	GOMF-TRANSCRIPTION-COACTIVATOR-ACTIVITY
GOBP-RNA-EXPORT-FROM-NUCLEUS	5.38E-98	0.325975744	0.254	0.024	3.66E-94	6	GOBP-RNA-EXPORT-FROM-NUCLEUS
GOMF-PHOSPHATASE-REGULATOR-ACTIVITY	5.73E-98	0.296031622	0.375	0.045	3.90E-94	6	GOMF-PHOSPHATASE-REGULATOR-ACTIVITY
GOBP-G0-TO-G1-TRANSITION	6.84E-98	0.455046024	0.307	0.026	4.65E-94	6	GOBP-G0-TO-G1-TRANSITION
GOBP-REGULATION-OF-NUCLEOTIDE-EXCISION-REPAIR	8.99E-98	0.485217312	0.347	0.044	6.11E-94	6	GOBP-REGULATION-OF-NUCLEOTIDE-EXCISION-REPAIR
GOBP-INTERNAL-PROTEIN-AMINO-ACID-ACETYLATION	2.79E-97	0.364498755	0.368	0.042	1.90E-93	6	GOBP-INTERNAL-PROTEIN-AMINO-ACID-ACETYLATION
GOBP-FEMALE-MEIOTIC-NUCLEAR-DIVISION	3.84E-97	0.379504979	0.678	0.156	2.61E-93	6	GOBP-FEMALE-MEIOTIC-NUCLEAR-DIVISION
GOBP-PROTEIN-K6-LINKED-UBIQUITINATION	4.10E-97	0.596620499	0.663	0.149	2.79E-93	6	GOBP-PROTEIN-K6-LINKED-UBIQUITINATION
GOBP-MORPHOGENESIS-OF-AN-EPITHELIAL-SHEET	4.99E-97	0.324856652	0.69	0.157	3.39E-93	6	GOBP-MORPHOGENESIS-OF-AN-EPITHELIAL-SHEET
GOBP-TELOMERE-ORGANIZATION	5.38E-97	0.319753899	0.325	0.029	3.66E-93	6	GOBP-TELOMERE-ORGANIZATION
GOBP-FIBROBLAST-MIGRATION	6.56E-97	0.352920166	0.471	0.078	4.46E-93	6	GOBP-FIBROBLAST-MIGRATION
GOBP-PROTEIN-K11-LINKED-UBIQUITINATION	7.77E-97	0.420771945	0.604	0.137	5.28E-93	6	GOBP-PROTEIN-K11-LINKED-UBIQUITINATION
GOBP-ATTACHMENT-OF-MITOTIC-SPINDLE-MICROTUBULES-TO-KINETOCHORE	1.97E-96	0.580196693	0.607	0.131	1.34E-92	6	GOBP-ATTACHMENT-OF-MITOTIC-SPINDLE-MICROTUBULES-TO-KINETOCHORE
GOBP-NUCLEOTIDE-EXCISION-REPAIR	2.50E-96	0.331993972	0.241	0.018	1.70E-92	6	GOBP-NUCLEOTIDE-EXCISION-REPAIR
GOBP-PEPTIDYL-LYSINE-ACETYLATION	2.55E-96	0.341202089	0.272	0.028	1.73E-92	6	GOBP-PEPTIDYL-LYSINE-ACETYLATION
GOCC-REPLICATION-FORK	3.74E-96	0.429596925	0.452	0.027	2.54E-92	6	GOCC-REPLICATION-FORK
GOBP-PYRIMIDINE-NUCLEOSIDE-TRIPHOSPHATE-BIOSYNTHETIC-PROCESS1	3.93E-96	0.555445699	0.693	0.179	2.67E-92	6	GOBP-PYRIMIDINE-NUCLEOSIDE-TRIPHOSPHATE-BIOSYNTHETIC-PROCESS
GOBP-MRNA-METABOLIC-PROCESS	4.51E-96	0.257233895	0.248	0.027	3.07E-92	6	GOBP-MRNA-METABOLIC-PROCESS
GOCC-SWI-SNF-COMPLEX	5.33E-96	0.471082632	0.412	0.041	3.62E-92	6	GOCC-SWI-SNF-COMPLEX
GOCC-SPLICEOSOMAL-SNRNP-COMPLEX	6.93E-96	0.379176546	0.635	0.146	4.71E-92	6	GOCC-SPLICEOSOMAL-SNRNP-COMPLEX
GOBP-NUCLEUS-ORGANIZATION	1.06E-95	0.272577976	0.35	0.038	7.20E-92	6	GOBP-NUCLEUS-ORGANIZATION
GOBP-PROTEIN-POLYUBIQUITINATION	1.26E-95	0.262536477	0.139	0.017	8.58E-92	6	GOBP-PROTEIN-POLYUBIQUITINATION
GOBP-NUCLEOSIDE-METABOLIC-PROCESS	1.29E-95	0.330074669	0.601	0.13	8.77E-92	6	GOBP-NUCLEOSIDE-METABOLIC-PROCESS
GOCC-MITOTIC-SPINDLE-MIDZONE	2.81E-95	0.58621359	0.774	0.267	1.91E-91	6	GOCC-MITOTIC-SPINDLE-MIDZONE
GOCC-CATALYTIC-STEP-2-SPLICEOSOME	3.29E-95	0.345423944	0.628	0.152	2.24E-91	6	GOCC-CATALYTIC-STEP-2-SPLICEOSOME
GOCC-PRECATALYTIC-SPLICEOSOME	3.71E-95	0.399221387	0.672	0.16	2.52E-91	6	GOCC-PRECATALYTIC-SPLICEOSOME
GOBP-POSITIVE-REGULATION-OF-METAPHASE-ANAPHASE-TRANSITION-OF-CELL-CYCLE	3.93E-95	0.505843905	0.641	0.146	2.67E-91	6	GOBP-POSITIVE-REGULATION-OF-METAPHASE-ANAPHASE-TRANSITION-OF-CELL-CYCLE
GOBP-ACTOMYOSIN-CONTRACTILE-RING-ORGANIZATION	4.35E-95	0.679563839	0.718	0.195	2.96E-91	6	GOBP-ACTOMYOSIN-CONTRACTILE-RING-ORGANIZATION
GOBP-TELOMERE-MAINTENANCE	6.18E-95	0.314425661	0.319	0.03	4.20E-91	6	GOBP-TELOMERE-MAINTENANCE
GOBP-POSITIVE-REGULATION-OF-CELL-CYCLE-G2-M-PHASE-TRANSITION	9.69E-95	0.422740997	0.598	0.115	6.58E-91	6	GOBP-POSITIVE-REGULATION-OF-CELL-CYCLE-G2-M-PHASE-TRANSITION
GOBP-NEGATIVE-REGULATION-OF-CELL-CYCLE-G2-M-PHASE-TRANSITION	1.01E-94	0.378474529	0.347	0.027	6.89E-91	6	GOBP-NEGATIVE-REGULATION-OF-CELL-CYCLE-G2-M-PHASE-TRANSITION
GOBP-RNA-SPLICING-VIA-TRANSESTERIFICATION-REACTIONS	1.45E-94	0.285837285	0.486	0.09	9.83E-91	6	GOBP-RNA-SPLICING-VIA-TRANSESTERIFICATION-REACTIONS
GOBP-PROTEIN-LOCALIZATION-TO-CHROMATIN	1.89E-94	0.434180684	0.291	0.035	1.28E-90	6	GOBP-PROTEIN-LOCALIZATION-TO-CHROMATIN
GOBP-MICROTUBULE-ORGANIZING-CENTER-ORGANIZATION	2.04E-94	0.263765857	0.276	0.011	1.39E-90	6	GOBP-MICROTUBULE-ORGANIZING-CENTER-ORGANIZATION
GOCC-SPLICEOSOMAL-COMPLEX	2.11E-94	0.310176654	0.523	0.102	1.44E-90	6	GOCC-SPLICEOSOMAL-COMPLEX
GOCC-SM-LIKE-PROTEIN-FAMILY-COMPLEX	7.62E-94	0.349737546	0.607	0.12	5.18E-90	6	GOCC-SM-LIKE-PROTEIN-FAMILY-COMPLEX
GOBP-DOUBLE-STRAND-BREAK-REPAIR-VIA-NONHOMOLOGOUS-END-JOINING	1.91E-93	0.36518747	0.322	0.036	1.30E-89	6	GOBP-DOUBLE-STRAND-BREAK-REPAIR-VIA-NONHOMOLOGOUS-END-JOINING
GOCC-GBAF-COMPLEX	2.77E-93	0.659090451	0.557	0.101	1.89E-89	6	GOCC-GBAF-COMPLEX
GOBP-REGULATION-OF-MITOTIC-CELL-CYCLE-SPINDLE-ASSEMBLY-CHECKPOINT	3.16E-93	0.498637341	0.672	0.151	2.15E-89	6	GOBP-REGULATION-OF-MITOTIC-CELL-CYCLE-SPINDLE-ASSEMBLY-CHECKPOINT
GOCC-CORTICAL-ACTIN-CYTOSKELETON	4.85E-93	0.304243636	0.663	0.152	3.30E-89	6	GOCC-CORTICAL-ACTIN-CYTOSKELETON
GOCC-INTERCALATED-DISC	8.84E-93	0.310421139	0.601	0.13	6.01E-89	6	GOCC-INTERCALATED-DISC
GOBP-POSITIVE-REGULATION-OF-VIRAL-LIFE-CYCLE	9.11E-93	0.376456359	0.684	0.197	6.19E-89	6	GOBP-POSITIVE-REGULATION-OF-VIRAL-LIFE-CYCLE
GOBP-MITOTIC-SISTER-CHROMATID-COHESION	9.19E-93	0.538037576	0.483	0.072	6.25E-89	6	GOBP-MITOTIC-SISTER-CHROMATID-COHESION
GOBP-MRNA-PROCESSING	9.76E-93	0.268275018	0.347	0.051	6.63E-89	6	GOBP-MRNA-PROCESSING
GOBP-MEIOTIC-SPINDLE-ORGANIZATION	1.31E-92	0.557382684	0.635	0.147	8.89E-89	6	GOBP-MEIOTIC-SPINDLE-ORGANIZATION
GOCC-FILOPODIUM	1.31E-92	0.256537406	0.31	0.032	8.91E-89	6	GOCC-FILOPODIUM
GOBP-REGULATION-OF-DNA-TEMPLATED-DNA-REPLICATION	1.55E-92	0.424343164	0.495	0.026	1.05E-88	6	GOBP-REGULATION-OF-DNA-TEMPLATED-DNA-REPLICATION
GOBP-NEGATIVE-REGULATION-OF-TRANSFORMING-GROWTH-FACTOR-BETA-RECEPTOR-SIGNALING-PATHWAY	1.88E-92	0.311332628	0.288	0.035	1.28E-88	6	GOBP-NEGATIVE-REGULATION-OF-TRANSFORMING-GROWTH-FACTOR-BETA-RECEPTOR-SIGNALING-PATHWAY
GOMF-HISTONE-KINASE-ACTIVITY	4.36E-92	0.43015244	0.458	0.067	2.96E-88	6	GOMF-HISTONE-KINASE-ACTIVITY
GOCC-GAMMA-TUBULIN-COMPLEX	4.68E-92	0.459412415	0.746	0.231	3.18E-88	6	GOCC-GAMMA-TUBULIN-COMPLEX
GOBP-POSTREPLICATION-REPAIR	6.21E-92	0.448164116	0.613	0.11	4.22E-88	6	GOBP-POSTREPLICATION-REPAIR
GOBP-NEGATIVE-REGULATION-OF-ACTIN-FILAMENT-BUNDLE-ASSEMBLY	9.35E-92	0.318209956	0.511	0.11	6.35E-88	6	GOBP-NEGATIVE-REGULATION-OF-ACTIN-FILAMENT-BUNDLE-ASSEMBLY
GOBP-PROTEIN-LOCALIZATION-TO-NUCLEAR-ENVELOPE1	1.43E-91	0.64766013	0.687	0.197	9.69E-88	6	GOBP-PROTEIN-LOCALIZATION-TO-NUCLEAR-ENVELOPE
GOBP-POSITIVE-REGULATION-OF-DNA-RECOMBINATION	2.39E-91	0.328131841	0.297	0.033	1.63E-87	6	GOBP-POSITIVE-REGULATION-OF-DNA-RECOMBINATION
GOBP-NUCLEOBASE-CONTAINING-SMALL-MOLECULE-BIOSYNTHETIC-PROCESS	3.15E-91	0.553712227	0.582	0.117	2.14E-87	6	GOBP-NUCLEOBASE-CONTAINING-SMALL-MOLECULE-BIOSYNTHETIC-PROCESS
GOMF-MOLECULAR-CARRIER-ACTIVITY	4.66E-91	0.287804947	0.526	0.096	3.17E-87	6	GOMF-MOLECULAR-CARRIER-ACTIVITY
GOBP-RNA-SPLICING	6.02E-91	0.267883367	0.384	0.069	4.09E-87	6	GOBP-RNA-SPLICING
GOBP-MITOTIC-METAPHASE-CHROMOSOME-ALIGNMENT	8.66E-91	0.368148255	0.604	0.11	5.88E-87	6	GOBP-MITOTIC-METAPHASE-CHROMOSOME-ALIGNMENT
GOBP-COLLAGEN-METABOLIC-PROCESS1	8.98E-91	0.275265704	0.591	0.139	6.10E-87	6	GOBP-COLLAGEN-METABOLIC-PROCESS
GOMF-CYCLIN-DEPENDENT-PROTEIN-SERINE-THREONINE-KINASE-REGULATOR-ACTIVITY	9.50E-91	0.384518325	0.409	0.064	6.46E-87	6	GOMF-CYCLIN-DEPENDENT-PROTEIN-SERINE-THREONINE-KINASE-REGULATOR-ACTIVITY
GOBP-REGULATION-OF-MRNA-METABOLIC-PROCESS	1.27E-90	0.252248004	0.319	0.042	8.66E-87	6	GOBP-REGULATION-OF-MRNA-METABOLIC-PROCESS
GOBP-DEOXYRIBONUCLEOSIDE-MONOPHOSPHATE-METABOLIC-PROCESS	1.43E-90	0.382843575	0.789	0.284	9.74E-87	6	GOBP-DEOXYRIBONUCLEOSIDE-MONOPHOSPHATE-METABOLIC-PROCESS
GOCC-NUCLEAR-LAMINA	1.48E-90	0.643325804	0.613	0.134	1.00E-86	6	GOCC-NUCLEAR-LAMINA
GOBP-POSITIVE-REGULATION-OF-POST-TRANSLATIONAL-PROTEIN-MODIFICATION	1.71E-90	0.284508485	0.3	0.047	1.17E-86	6	GOBP-POSITIVE-REGULATION-OF-POST-TRANSLATIONAL-PROTEIN-MODIFICATION
GOBP-DEOXYRIBONUCLEOSIDE-METABOLIC-PROCESS	1.81E-90	0.5227981	0.752	0.215	1.23E-86	6	GOBP-DEOXYRIBONUCLEOSIDE-METABOLIC-PROCESS
GOBP-CRANIAL-SKELETAL-SYSTEM-DEVELOPMENT	2.12E-90	0.296415127	0.375	0.053	1.44E-86	6	GOBP-CRANIAL-SKELETAL-SYSTEM-DEVELOPMENT
GOBP-TRANSLESION-SYNTHESIS	2.45E-90	0.545024936	0.517	0.078	1.67E-86	6	GOBP-TRANSLESION-SYNTHESIS
GOBP-NUCLEOSIDE-MONOPHOSPHATE-METABOLIC-PROCESS	4.01E-90	0.294980766	0.495	0.097	2.73E-86	6	GOBP-NUCLEOSIDE-MONOPHOSPHATE-METABOLIC-PROCESS
GOBP-V-D-J-RECOMBINATION	4.28E-90	0.414340612	0.743	0.236	2.91E-86	6	GOBP-V-D-J-RECOMBINATION
GOBP-DNA-REPLICATION-INITIATION	4.86E-90	0.469386025	0.502	0.036	3.30E-86	6	GOBP-DNA-REPLICATION-INITIATION
GOBP-HEPATOCYTE-GROWTH-FACTOR-RECEPTOR-SIGNALING-PATHWAY	6.70E-90	0.540158884	0.628	0.181	4.56E-86	6	GOBP-HEPATOCYTE-GROWTH-FACTOR-RECEPTOR-SIGNALING-PATHWAY
GOCC-PODOSOME	9.85E-90	0.462584606	0.505	0.091	6.69E-86	6	GOCC-PODOSOME
GOBP-REGULATION-OF-LAMELLIPODIUM-ASSEMBLY	2.34E-89	0.337541252	0.759	0.265	1.59E-85	6	GOBP-REGULATION-OF-LAMELLIPODIUM-ASSEMBLY
GOBP-ESTABLISHMENT-OR-MAINTENANCE-OF-MONOPOLAR-CELL-POLARITY1	3.24E-89	0.466823325	0.502	0.091	2.20E-85	6	GOBP-ESTABLISHMENT-OR-MAINTENANCE-OF-MONOPOLAR-CELL-POLARITY
GOMF-DNA-BINDING-BENDING	1.41E-88	0.39145088	0.789	0.286	9.60E-85	6	GOMF-DNA-BINDING-BENDING
GOBP-REGULATION-OF-MUSCLE-ORGAN-DEVELOPMENT1	1.77E-88	0.443069907	0.474	0.115	1.21E-84	6	GOBP-REGULATION-OF-MUSCLE-ORGAN-DEVELOPMENT
GOBP-SUBSTANTIA-NIGRA-DEVELOPMENT	1.89E-88	0.267438393	0.845	0.364	1.29E-84	6	GOBP-SUBSTANTIA-NIGRA-DEVELOPMENT
GOBP-LAMELLIPODIUM-ASSEMBLY	2.58E-88	0.276920084	0.684	0.199	1.76E-84	6	GOBP-LAMELLIPODIUM-ASSEMBLY
GOBP-NEURON-PROJECTION-REGENERATION	4.80E-88	0.286652977	0.458	0.09	3.26E-84	6	GOBP-NEURON-PROJECTION-REGENERATION
GOBP-REGULATION-OF-CIRCADIAN-RHYTHM	7.00E-88	0.271902777	0.245	0.028	4.76E-84	6	GOBP-REGULATION-OF-CIRCADIAN-RHYTHM
GOBP-MITOTIC-G2-M-TRANSITION-CHECKPOINT	1.14E-87	0.380977402	0.331	0.036	7.73E-84	6	GOBP-MITOTIC-G2-M-TRANSITION-CHECKPOINT
GOCC-U12-TYPE-SPLICEOSOMAL-COMPLEX	1.67E-87	0.422395481	0.731	0.226	1.14E-83	6	GOCC-U12-TYPE-SPLICEOSOMAL-COMPLEX
GOMF-G-PROTEIN-ACTIVITY	2.28E-87	0.366178124	0.687	0.213	1.55E-83	6	GOMF-G-PROTEIN-ACTIVITY
GOMF-PHOSPHATASE-ACTIVATOR-ACTIVITY	2.30E-87	0.498309745	0.563	0.136	1.57E-83	6	GOMF-PHOSPHATASE-ACTIVATOR-ACTIVITY
GOMF-DNA-POLYMERASE-BINDING	2.61E-87	0.391292383	0.752	0.262	1.78E-83	6	GOMF-DNA-POLYMERASE-BINDING
GOBP-REGULATION-OF-FIBROBLAST-MIGRATION	2.81E-87	0.365532341	0.44	0.081	1.91E-83	6	GOBP-REGULATION-OF-FIBROBLAST-MIGRATION
GOBP-MITOTIC-DNA-REPLICATION	8.41E-87	0.629042483	0.591	0.105	5.72E-83	6	GOBP-MITOTIC-DNA-REPLICATION
GOBP-NUCLEOSIDE-TRIPHOSPHATE-METABOLIC-PROCESS	1.11E-86	0.260871164	0.715	0.216	7.56E-83	6	GOBP-NUCLEOSIDE-TRIPHOSPHATE-METABOLIC-PROCESS
GOMF-UBIQUITIN-LIKE-PROTEIN-CONJUGATING-ENZYME-ACTIVITY	1.12E-86	0.409499272	0.533	0.116	7.63E-83	6	GOMF-UBIQUITIN-LIKE-PROTEIN-CONJUGATING-ENZYME-ACTIVITY
GOCC-NUCLEOCYTOPLASMIC-TRANSPORT-COMPLEX	1.23E-86	0.562950218	0.492	0.119	8.35E-83	6	GOCC-NUCLEOCYTOPLASMIC-TRANSPORT-COMPLEX
GOCC-FLEMMING-BODY	3.02E-86	0.392998351	0.529	0.123	2.05E-82	6	GOCC-FLEMMING-BODY
GOBP-NEGATIVE-REGULATION-OF-CELL-SUBSTRATE-ADHESION	3.74E-86	0.270663271	0.406	0.065	2.55E-82	6	GOBP-NEGATIVE-REGULATION-OF-CELL-SUBSTRATE-ADHESION
GOBP-ENDOPLASMIC-RETICULUM-TUBULAR-NETWORK-ORGANIZATION	4.61E-86	0.465508298	0.715	0.234	3.14E-82	6	GOBP-ENDOPLASMIC-RETICULUM-TUBULAR-NETWORK-ORGANIZATION
GOBP-POSITIVE-REGULATION-OF-FIBROBLAST-PROLIFERATION	4.77E-86	0.266012311	0.712	0.211	3.24E-82	6	GOBP-POSITIVE-REGULATION-OF-FIBROBLAST-PROLIFERATION
GOMF-NUCLEAR-RECEPTOR-BINDING	4.87E-86	0.257770607	0.229	0.026	3.31E-82	6	GOMF-NUCLEAR-RECEPTOR-BINDING
GOBP-POSITIVE-REGULATION-OF-LAMELLIPODIUM-ORGANIZATION	7.33E-86	0.362430923	0.69	0.218	4.98E-82	6	GOBP-POSITIVE-REGULATION-OF-LAMELLIPODIUM-ORGANIZATION
GOBP-CEREBRAL-CORTEX-RADIALLY-ORIENTED-CELL-MIGRATION	8.60E-86	0.344911892	0.684	0.187	5.84E-82	6	GOBP-CEREBRAL-CORTEX-RADIALLY-ORIENTED-CELL-MIGRATION
GOBP-NUCLEOSIDE-PHOSPHATE-CATABOLIC-PROCESS	9.18E-86	0.275797794	0.319	0.038	6.24E-82	6	GOBP-NUCLEOSIDE-PHOSPHATE-CATABOLIC-PROCESS
GOBP-DNA-STRAND-ELONGATION-INVOLVED-IN-DNA-REPLICATION	1.04E-85	0.663982743	0.604	0.12	7.10E-82	6	GOBP-DNA-STRAND-ELONGATION-INVOLVED-IN-DNA-REPLICATION
GOCC-GTPASE-COMPLEX	1.39E-85	0.345929994	0.65	0.17	9.46E-82	6	GOCC-GTPASE-COMPLEX
GOMF-U6-SNRNA-BINDING	1.64E-85	0.465130043	0.721	0.252	1.11E-81	6	GOMF-U6-SNRNA-BINDING
GOMF-NUCLEOSIDE-TRIPHOSPHATE-DIPHOSPHATASE-ACTIVITY	2.06E-85	0.721454819	0.467	0.081	1.40E-81	6	GOMF-NUCLEOSIDE-TRIPHOSPHATE-DIPHOSPHATASE-ACTIVITY
GOCC-RSC-TYPE-COMPLEX	2.35E-85	0.624554076	0.471	0.062	1.59E-81	6	GOCC-RSC-TYPE-COMPLEX
GOBP-REGULATION-OF-STRIATED-MUSCLE-TISSUE-DEVELOPMENT1	3.22E-85	0.450683242	0.455	0.11	2.19E-81	6	GOBP-REGULATION-OF-STRIATED-MUSCLE-TISSUE-DEVELOPMENT
GOCC-NUCLEAR-REPLICATION-FORK	3.24E-85	0.418968126	0.505	0.092	2.20E-81	6	GOCC-NUCLEAR-REPLICATION-FORK
GOBP-REGULATION-OF-PROTEIN-DEPHOSPHORYLATION	3.52E-85	0.251170414	0.52	0.121	2.39E-81	6	GOBP-REGULATION-OF-PROTEIN-DEPHOSPHORYLATION
GOBP-MAINTENANCE-OF-PROTEIN-LOCATION-IN-CELL	3.83E-85	0.267396616	0.724	0.218	2.60E-81	6	GOBP-MAINTENANCE-OF-PROTEIN-LOCATION-IN-CELL
GOBP-POSITIVE-REGULATION-OF-ATP-DEPENDENT-ACTIVITY	4.31E-85	0.341529067	0.644	0.168	2.93E-81	6	GOBP-POSITIVE-REGULATION-OF-ATP-DEPENDENT-ACTIVITY
GOMF-DAMAGED-DNA-BINDING	4.70E-85	0.339458831	0.241	0.016	3.19E-81	6	GOMF-DAMAGED-DNA-BINDING
GOBP-NEGATIVE-REGULATION-OF-SUBSTRATE-ADHESION-DEPENDENT-CELL-SPREADING	5.42E-85	0.503236472	0.653	0.167	3.69E-81	6	GOBP-NEGATIVE-REGULATION-OF-SUBSTRATE-ADHESION-DEPENDENT-CELL-SPREADING
GOBP-INTERSTRAND-CROSS-LINK-REPAIR	1.73E-84	0.412876352	0.557	0.109	1.18E-80	6	GOBP-INTERSTRAND-CROSS-LINK-REPAIR
GOCC-HISTONE-METHYLTRANSFERASE-COMPLEX	2.41E-84	0.323542713	0.146	0.021	1.64E-80	6	GOCC-HISTONE-METHYLTRANSFERASE-COMPLEX
GOCC-PSEUDOPODIUM	3.64E-84	0.592188807	0.536	0.108	2.47E-80	6	GOCC-PSEUDOPODIUM
GOCC-MYELIN-SHEATH	5.44E-84	0.301503547	0.613	0.174	3.69E-80	6	GOCC-MYELIN-SHEATH
GOBP-ENDOTHELIAL-CELL-DEVELOPMENT	5.78E-84	0.278551743	0.498	0.102	3.93E-80	6	GOBP-ENDOTHELIAL-CELL-DEVELOPMENT
GOCC-MALE-GERM-CELL-NUCLEUS	6.93E-84	0.307162112	0.533	0.096	4.71E-80	6	GOCC-MALE-GERM-CELL-NUCLEUS
GOBP-POSITIVE-REGULATION-OF-VIRAL-GENOME-REPLICATION	1.54E-83	0.401843203	0.483	0.091	1.05E-79	6	GOBP-POSITIVE-REGULATION-OF-VIRAL-GENOME-REPLICATION
GOBP-CYTOKINETIC-PROCESS	1.87E-83	0.344135844	0.576	0.142	1.27E-79	6	GOBP-CYTOKINETIC-PROCESS
GOBP-REGULATION-OF-PROTEIN-MATURATION	2.50E-83	0.298954682	0.458	0.106	1.70E-79	6	GOBP-REGULATION-OF-PROTEIN-MATURATION
GOCC-KINESIN-COMPLEX	2.75E-83	0.347042487	0.492	0.065	1.87E-79	6	GOCC-KINESIN-COMPLEX
GOBP-PORE-COMPLEX-ASSEMBLY	3.57E-83	0.460160814	0.505	0.105	2.43E-79	6	GOBP-PORE-COMPLEX-ASSEMBLY
GOBP-POSITIVE-REGULATION-OF-LAMELLIPODIUM-ASSEMBLY	3.75E-83	0.390415282	0.731	0.256	2.55E-79	6	GOBP-POSITIVE-REGULATION-OF-LAMELLIPODIUM-ASSEMBLY
GOBP-CELL-COMMUNICATION-BY-ELECTRICAL-COUPLING-INVOLVED-IN-CARDIAC-CONDUCTION	3.82E-83	0.302991178	0.864	0.443	2.59E-79	6	GOBP-CELL-COMMUNICATION-BY-ELECTRICAL-COUPLING-INVOLVED-IN-CARDIAC-CONDUCTION
GOMF-CHROMATIN-DNA-BINDING	6.03E-83	0.252311293	0.238	0.039	4.10E-79	6	GOMF-CHROMATIN-DNA-BINDING
GOBP-RESPONSE-TO-TESTOSTERONE	6.11E-83	0.333226006	0.424	0.062	4.15E-79	6	GOBP-RESPONSE-TO-TESTOSTERONE
GOBP-ESTABLISHMENT-OR-MAINTENANCE-OF-BIPOLAR-CELL-POLARITY	6.59E-83	0.277316176	0.576	0.144	4.48E-79	6	GOBP-ESTABLISHMENT-OR-MAINTENANCE-OF-BIPOLAR-CELL-POLARITY
GOBP-MITOTIC-DNA-INTEGRITY-CHECKPOINT-SIGNALING	1.90E-82	0.293814214	0.263	0.022	1.29E-78	6	GOBP-MITOTIC-DNA-INTEGRITY-CHECKPOINT-SIGNALING
GOMF-NUCLEAR-IMPORT-SIGNAL-RECEPTOR-ACTIVITY	2.72E-82	0.493039353	0.406	0.067	1.85E-78	6	GOMF-NUCLEAR-IMPORT-SIGNAL-RECEPTOR-ACTIVITY
GOBP-AORTA-DEVELOPMENT1	7.16E-82	0.308697255	0.44	0.095	4.87E-78	6	GOBP-AORTA-DEVELOPMENT
GOBP-LAMELLIPODIUM-ORGANIZATION	8.89E-82	0.252815719	0.632	0.175	6.04E-78	6	GOBP-LAMELLIPODIUM-ORGANIZATION
GOCC-STRIATED-MUSCLE-THIN-FILAMENT1	8.92E-82	0.368265717	0.864	0.408	6.06E-78	6	GOCC-STRIATED-MUSCLE-THIN-FILAMENT
GOMF-NUCLEAR-RECEPTOR-COACTIVATOR-ACTIVITY	1.22E-81	0.344411087	0.31	0.04	8.26E-78	6	GOMF-NUCLEAR-RECEPTOR-COACTIVATOR-ACTIVITY
GOBP-REGULATION-OF-LAMELLIPODIUM-ORGANIZATION	1.24E-81	0.289170595	0.706	0.227	8.44E-78	6	GOBP-REGULATION-OF-LAMELLIPODIUM-ORGANIZATION
GOBP-MICROTUBULE-NUCLEATION	1.30E-81	0.364141492	0.269	0.019	8.83E-78	6	GOBP-MICROTUBULE-NUCLEATION
GOMF-PLATELET-DERIVED-GROWTH-FACTOR-BINDING2	1.40E-81	0.703432165	0.78	0.284	9.52E-78	6	GOMF-PLATELET-DERIVED-GROWTH-FACTOR-BINDING
GOBP-POSITIVE-REGULATION-OF-CELL-SUBSTRATE-JUNCTION-ORGANIZATION	3.31E-81	0.341827395	0.65	0.205	2.25E-77	6	GOBP-POSITIVE-REGULATION-OF-CELL-SUBSTRATE-JUNCTION-ORGANIZATION
GOBP-POSITIVE-REGULATION-OF-FOCAL-ADHESION-ASSEMBLY	3.67E-81	0.33636262	0.777	0.311	2.49E-77	6	GOBP-POSITIVE-REGULATION-OF-FOCAL-ADHESION-ASSEMBLY
GOBP-ARP2-3-COMPLEX-MEDIATED-ACTIN-NUCLEATION	3.86E-81	0.349917566	0.755	0.284	2.62E-77	6	GOBP-ARP2-3-COMPLEX-MEDIATED-ACTIN-NUCLEATION
GOCC-ACETYLTRANSFERASE-COMPLEX	7.58E-81	0.252529593	0.229	0.029	5.15E-77	6	GOCC-ACETYLTRANSFERASE-COMPLEX
GOBP-ADHERENS-JUNCTION-ORGANIZATION	1.23E-80	0.269856844	0.557	0.126	8.34E-77	6	GOBP-ADHERENS-JUNCTION-ORGANIZATION
GOMF-GDP-BINDING	2.51E-80	0.329871176	0.533	0.118	1.70E-76	6	GOMF-GDP-BINDING
GOBP-MISMATCH-REPAIR	2.66E-80	0.4028365	0.458	0.057	1.81E-76	6	GOBP-MISMATCH-REPAIR
GOCC-FEMALE-GERM-CELL-NUCLEUS	2.78E-80	0.401981588	0.678	0.235	1.89E-76	6	GOCC-FEMALE-GERM-CELL-NUCLEUS
GOBP-TELENCEPHALON-GLIAL-CELL-MIGRATION1	3.20E-80	0.389323055	0.625	0.184	2.17E-76	6	GOBP-TELENCEPHALON-GLIAL-CELL-MIGRATION
GOBP-GLYCOSYL-COMPOUND-BIOSYNTHETIC-PROCESS	3.36E-80	0.44101444	0.505	0.104	2.29E-76	6	GOBP-GLYCOSYL-COMPOUND-BIOSYNTHETIC-PROCESS
GOBP-REGULATION-OF-HISTONE-MODIFICATION	5.04E-80	0.343307088	0.378	0.067	3.42E-76	6	GOBP-REGULATION-OF-HISTONE-MODIFICATION
GOBP-REGULATION-OF-PEPTIDYL-LYSINE-ACETYLATION	5.97E-80	0.381158965	0.48	0.103	4.06E-76	6	GOBP-REGULATION-OF-PEPTIDYL-LYSINE-ACETYLATION
GOBP-REGULATION-OF-PROTEIN-ACETYLATION	6.27E-80	0.343986103	0.384	0.076	4.26E-76	6	GOBP-REGULATION-OF-PROTEIN-ACETYLATION
GOBP-SPLICEOSOMAL-SNRNP-ASSEMBLY	1.88E-79	0.355441698	0.554	0.122	1.28E-75	6	GOBP-SPLICEOSOMAL-SNRNP-ASSEMBLY
GOBP-NEGATIVE-REGULATION-OF-PROTEIN-CONTAINING-COMPLEX-DISASSEMBLY	1.91E-79	0.257648118	0.356	0.054	1.30E-75	6	GOBP-NEGATIVE-REGULATION-OF-PROTEIN-CONTAINING-COMPLEX-DISASSEMBLY
GOBP-POSITIVE-REGULATION-OF-HISTONE-ACETYLATION	2.39E-79	0.630690618	0.656	0.196	1.63E-75	6	GOBP-POSITIVE-REGULATION-OF-HISTONE-ACETYLATION
GOCC-MITOTIC-SPINDLE-POLE	2.43E-79	0.420871422	0.365	0.053	1.65E-75	6	GOCC-MITOTIC-SPINDLE-POLE
GOBP-POSITIVE-REGULATION-OF-PEPTIDYL-LYSINE-ACETYLATION	2.99E-79	0.536097513	0.455	0.086	2.03E-75	6	GOBP-POSITIVE-REGULATION-OF-PEPTIDYL-LYSINE-ACETYLATION
GOBP-NUCLEAR-MIGRATION	5.13E-79	0.394982859	0.594	0.149	3.48E-75	6	GOBP-NUCLEAR-MIGRATION
GOMF-SMAD-BINDING	6.10E-79	0.28972652	0.437	0.099	4.14E-75	6	GOMF-SMAD-BINDING
GOBP-POSITIVE-REGULATION-OF-PROTEIN-MODIFICATION-BY-SMALL-PROTEIN-CONJUGATION-OR-REMOVAL	6.78E-79	0.26309103	0.341	0.066	4.61E-75	6	GOBP-POSITIVE-REGULATION-OF-PROTEIN-MODIFICATION-BY-SMALL-PROTEIN-CONJUGATION-OR-REMOVAL
GOBP-SPLICEOSOMAL-COMPLEX-ASSEMBLY	9.49E-79	0.323916374	0.492	0.097	6.45E-75	6	GOBP-SPLICEOSOMAL-COMPLEX-ASSEMBLY
GOBP-REGULATION-OF-ATP-DEPENDENT-ACTIVITY	1.23E-78	0.255661232	0.48	0.111	8.38E-75	6	GOBP-REGULATION-OF-ATP-DEPENDENT-ACTIVITY
GOBP-PROTEIN-LOCALIZATION-TO-ENDOSOME	1.44E-78	0.396098427	0.601	0.16	9.80E-75	6	GOBP-PROTEIN-LOCALIZATION-TO-ENDOSOME
GOBP-DNA-LIGATION	1.85E-78	0.428814099	0.625	0.212	1.26E-74	6	GOBP-DNA-LIGATION
GOBP-PTERIDINE-CONTAINING-COMPOUND-METABOLIC-PROCESS	2.21E-78	0.39062563	0.232	0.037	1.50E-74	6	GOBP-PTERIDINE-CONTAINING-COMPOUND-METABOLIC-PROCESS
GOBP-PROTEIN-LOCALIZATION-TO-EARLY-ENDOSOME1	3.02E-78	0.528771544	0.666	0.221	2.05E-74	6	GOBP-PROTEIN-LOCALIZATION-TO-EARLY-ENDOSOME
GOBP-PYRIMIDINE-NUCLEOSIDE-MONOPHOSPHATE-BIOSYNTHETIC-PROCESS	4.78E-78	0.448899392	0.542	0.117	3.25E-74	6	GOBP-PYRIMIDINE-NUCLEOSIDE-MONOPHOSPHATE-BIOSYNTHETIC-PROCESS
GOCC-METHYLOSOME	4.93E-78	0.480614265	0.827	0.385	3.35E-74	6	GOCC-METHYLOSOME
GOBP-REGULATION-OF-MEIOTIC-CELL-CYCLE	7.84E-78	0.251242605	0.594	0.158	5.33E-74	6	GOBP-REGULATION-OF-MEIOTIC-CELL-CYCLE
GOBP-PROTEIN-K48-LINKED-UBIQUITINATION	9.47E-78	0.301408215	0.347	0.081	6.44E-74	6	GOBP-PROTEIN-K48-LINKED-UBIQUITINATION
GOBP-CYTOSOLIC-TRANSPORT	9.70E-78	0.257581317	0.294	0.049	6.59E-74	6	GOBP-CYTOSOLIC-TRANSPORT
GOBP-REGULATION-OF-HISTONE-ACETYLATION	2.00E-77	0.446196106	0.57	0.141	1.36E-73	6	GOBP-REGULATION-OF-HISTONE-ACETYLATION
GOBP-POSITIVE-REGULATION-OF-BLOOD-VESSEL-ENDOTHELIAL-CELL-MIGRATION	2.04E-77	0.282689829	0.31	0.066	1.39E-73	6	GOBP-POSITIVE-REGULATION-OF-BLOOD-VESSEL-ENDOTHELIAL-CELL-MIGRATION
GOBP-CYTOPLASMIC-MICROTUBULE-ORGANIZATION	2.10E-77	0.284809707	0.43	0.064	1.43E-73	6	GOBP-CYTOPLASMIC-MICROTUBULE-ORGANIZATION
GOBP-REGULATION-OF-PROTEIN-IMPORT-INTO-NUCLEUS	3.45E-77	0.282042664	0.288	0.046	2.34E-73	6	GOBP-REGULATION-OF-PROTEIN-IMPORT-INTO-NUCLEUS
GOBP-POSITIVE-REGULATION-OF-INTEGRIN-MEDIATED-SIGNALING-PATHWAY1	3.54E-77	0.581586214	0.644	0.212	2.41E-73	6	GOBP-POSITIVE-REGULATION-OF-INTEGRIN-MEDIATED-SIGNALING-PATHWAY
GOCC-GOLGI-CISTERNA-MEMBRANE	4.34E-77	0.257212879	0.406	0.073	2.95E-73	6	GOCC-GOLGI-CISTERNA-MEMBRANE
GOBP-FEMALE-MEIOSIS-I	5.29E-77	0.559166643	0.749	0.246	3.59E-73	6	GOBP-FEMALE-MEIOSIS-I
GOBP-POSITIVE-REGULATION-OF-PROTEIN-IMPORT-INTO-NUCLEUS	7.90E-77	0.33059452	0.297	0.05	5.37E-73	6	GOBP-POSITIVE-REGULATION-OF-PROTEIN-IMPORT-INTO-NUCLEUS
GOBP-POSITIVE-REGULATION-OF-DNA-REPLICATION	9.03E-77	0.352139041	0.409	0.054	6.14E-73	6	GOBP-POSITIVE-REGULATION-OF-DNA-REPLICATION
GOBP-PROTEIN-N-LINKED-GLYCOSYLATION1	1.42E-76	0.293303595	0.393	0.09	9.64E-73	6	GOBP-PROTEIN-N-LINKED-GLYCOSYLATION
GOCC-ISWI-TYPE-COMPLEX	1.74E-76	0.673527241	0.356	0.063	1.18E-72	6	GOCC-ISWI-TYPE-COMPLEX
GOCC-VESICLE-COAT1	2.38E-76	0.329266269	0.502	0.139	1.62E-72	6	GOCC-VESICLE-COAT
GOMF-TITIN-BINDING	3.00E-76	0.378200751	0.916	0.543	2.04E-72	6	GOMF-TITIN-BINDING
GOBP-PURINE-CONTAINING-COMPOUND-CATABOLIC-PROCESS	4.47E-76	0.281478565	0.341	0.06	3.04E-72	6	GOBP-PURINE-CONTAINING-COMPOUND-CATABOLIC-PROCESS
GOBP-PROTEIN-K63-LINKED-UBIQUITINATION	6.01E-76	0.331463886	0.294	0.055	4.09E-72	6	GOBP-PROTEIN-K63-LINKED-UBIQUITINATION
GOCC-NPBAF-COMPLEX	6.14E-76	0.567429348	0.372	0.057	4.18E-72	6	GOCC-NPBAF-COMPLEX
GOBP-PROTEIN-LOCALIZATION-TO-CELL-CELL-JUNCTION	7.58E-76	0.393490177	0.545	0.144	5.15E-72	6	GOBP-PROTEIN-LOCALIZATION-TO-CELL-CELL-JUNCTION
GOMF-CYCLASE-REGULATOR-ACTIVITY	7.87E-76	0.407305008	0.91	0.482	5.35E-72	6	GOMF-CYCLASE-REGULATOR-ACTIVITY
GOMF-PROTEIN-KINASE-C-BINDING	8.64E-76	0.277149798	0.505	0.122	5.87E-72	6	GOMF-PROTEIN-KINASE-C-BINDING
GOMF-PROTEIN-SERINE-THREONINE-KINASE-INHIBITOR-ACTIVITY	9.20E-76	0.354216698	0.409	0.068	6.25E-72	6	GOMF-PROTEIN-SERINE-THREONINE-KINASE-INHIBITOR-ACTIVITY
GOBP-REGULATION-OF-DNA-STRAND-ELONGATION	1.05E-75	0.498826893	0.334	0.061	7.10E-72	6	GOBP-REGULATION-OF-DNA-STRAND-ELONGATION
GOMF-SIGNAL-SEQUENCE-BINDING	1.15E-75	0.309545259	0.381	0.074	7.80E-72	6	GOMF-SIGNAL-SEQUENCE-BINDING
GOBP-REGULATION-OF-DNA-TEMPLATED-TRANSCRIPTION-ELONGATION	1.24E-75	0.285429184	0.161	0.024	8.39E-72	6	GOBP-REGULATION-OF-DNA-TEMPLATED-TRANSCRIPTION-ELONGATION
GOBP-ACTIN-FILAMENT-DEPOLYMERIZATION	1.25E-75	0.29315962	0.567	0.158	8.53E-72	6	GOBP-ACTIN-FILAMENT-DEPOLYMERIZATION
GOBP-REGULATION-OF-DNA-TEMPLATED-TRANSCRIPTION-INITIATION	1.39E-75	0.276277545	0.393	0.081	9.43E-72	6	GOBP-REGULATION-OF-DNA-TEMPLATED-TRANSCRIPTION-INITIATION
GOCC-ENDOPLASMIC-RETICULUM-GOLGI-INTERMEDIATE-COMPARTMENT1	1.46E-75	0.259264907	0.601	0.157	9.90E-72	6	GOCC-ENDOPLASMIC-RETICULUM-GOLGI-INTERMEDIATE-COMPARTMENT
GOBP-ENDOPLASMIC-RETICULUM-TO-GOLGI-VESICLE-MEDIATED-TRANSPORT1	2.03E-75	0.29280912	0.548	0.146	1.38E-71	6	GOBP-ENDOPLASMIC-RETICULUM-TO-GOLGI-VESICLE-MEDIATED-TRANSPORT
GOBP-POLARIZED-EPITHELIAL-CELL-DIFFERENTIATION	2.12E-75	0.415621092	0.48	0.12	1.44E-71	6	GOBP-POLARIZED-EPITHELIAL-CELL-DIFFERENTIATION
GOBP-POSITIVE-REGULATION-OF-NUCLEOCYTOPLASMIC-TRANSPORT	2.26E-75	0.297301934	0.201	0.023	1.53E-71	6	GOBP-POSITIVE-REGULATION-OF-NUCLEOCYTOPLASMIC-TRANSPORT
GOMF-NUCLEAR-EXPORT-SIGNAL-RECEPTOR-ACTIVITY	2.28E-75	0.50992329	0.638	0.162	1.55E-71	6	GOMF-NUCLEAR-EXPORT-SIGNAL-RECEPTOR-ACTIVITY
GOBP-REGULATION-OF-CYCLIN-DEPENDENT-PROTEIN-KINASE-ACTIVITY	2.50E-75	0.26159701	0.229	0.035	1.70E-71	6	GOBP-REGULATION-OF-CYCLIN-DEPENDENT-PROTEIN-KINASE-ACTIVITY
GOBP-REGULATION-OF-INTEGRIN-MEDIATED-SIGNALING-PATHWAY1	4.03E-75	0.436378171	0.601	0.191	2.74E-71	6	GOBP-REGULATION-OF-INTEGRIN-MEDIATED-SIGNALING-PATHWAY
GOBP-BASEMENT-MEMBRANE-ORGANIZATION1	6.42E-75	0.333301121	0.573	0.153	4.36E-71	6	GOBP-BASEMENT-MEMBRANE-ORGANIZATION
GOBP-CEREBRAL-CORTEX-CELL-MIGRATION	8.14E-75	0.257931768	0.582	0.167	5.53E-71	6	GOBP-CEREBRAL-CORTEX-CELL-MIGRATION
GOBP-FOLIC-ACID-CONTAINING-COMPOUND-METABOLIC-PROCESS	1.05E-74	0.417086258	0.241	0.04	7.17E-71	6	GOBP-FOLIC-ACID-CONTAINING-COMPOUND-METABOLIC-PROCESS
GOBP-NEGATIVE-REGULATION-OF-GTPASE-ACTIVITY1	1.19E-74	0.407917275	0.65	0.213	8.06E-71	6	GOBP-NEGATIVE-REGULATION-OF-GTPASE-ACTIVITY
GOBP-POSITIVE-REGULATION-OF-PROTEIN-UBIQUITINATION	1.52E-74	0.251985589	0.325	0.068	1.03E-70	6	GOBP-POSITIVE-REGULATION-OF-PROTEIN-UBIQUITINATION
GOBP-RESPONSE-TO-VITAMIN-A	1.82E-74	0.350628677	0.638	0.21	1.24E-70	6	GOBP-RESPONSE-TO-VITAMIN-A
GOMF-SINGLE-STRANDED-DNA-HELICASE-ACTIVITY	2.09E-74	0.499067718	0.511	0.049	1.42E-70	6	GOMF-SINGLE-STRANDED-DNA-HELICASE-ACTIVITY
GOMF-G-PROTEIN-BETA-GAMMA-SUBUNIT-COMPLEX-BINDING	2.67E-74	0.354594165	0.69	0.249	1.81E-70	6	GOMF-G-PROTEIN-BETA-GAMMA-SUBUNIT-COMPLEX-BINDING
GOCC-NURD-COMPLEX	3.72E-74	0.490053343	0.489	0.1	2.53E-70	6	GOCC-NURD-COMPLEX
GOBP-CHROMOSOME-ORGANIZATION-INVOLVED-IN-MEIOTIC-CELL-CYCLE	5.93E-74	0.259123886	0.495	0.099	4.03E-70	6	GOBP-CHROMOSOME-ORGANIZATION-INVOLVED-IN-MEIOTIC-CELL-CYCLE
GOBP-NUCLEOSIDE-DIPHOSPHATE-METABOLIC-PROCESS	6.29E-74	0.295124828	0.687	0.227	4.28E-70	6	GOBP-NUCLEOSIDE-DIPHOSPHATE-METABOLIC-PROCESS
GOCC-ORGANELLE-ENVELOPE-LUMEN	6.62E-74	0.27148682	0.635	0.189	4.50E-70	6	GOCC-ORGANELLE-ENVELOPE-LUMEN
GOBP-CENTROSOME-DUPLICATION	6.68E-74	0.282300233	0.279	0.025	4.54E-70	6	GOBP-CENTROSOME-DUPLICATION
GOBP-POSITIVE-REGULATION-OF-DOUBLE-STRAND-BREAK-REPAIR-VIA-HOMOLOGOUS-RECOMBINATION	8.00E-74	0.334143711	0.48	0.115	5.44E-70	6	GOBP-POSITIVE-REGULATION-OF-DOUBLE-STRAND-BREAK-REPAIR-VIA-HOMOLOGOUS-RECOMBINATION
GOBP-ESTABLISHMENT-OF-EPITHELIAL-CELL-POLARITY	8.46E-74	0.342050017	0.523	0.139	5.75E-70	6	GOBP-ESTABLISHMENT-OF-EPITHELIAL-CELL-POLARITY
GOCC-MYOFILAMENT	1.39E-73	0.266326961	0.929	0.595	9.47E-70	6	GOCC-MYOFILAMENT
GOBP-ORGANELLE-INHERITANCE	1.49E-73	0.522606921	0.498	0.132	1.02E-69	6	GOBP-ORGANELLE-INHERITANCE
GOCC-U2-TYPE-SPLICEOSOMAL-COMPLEX	3.46E-73	0.312603556	0.44	0.111	2.35E-69	6	GOCC-U2-TYPE-SPLICEOSOMAL-COMPLEX
GOMF-CHANNEL-INHIBITOR-ACTIVITY	3.67E-73	0.347505856	0.594	0.175	2.49E-69	6	GOMF-CHANNEL-INHIBITOR-ACTIVITY
GOCC-INTEGRIN-COMPLEX1	5.29E-73	0.324337092	0.526	0.143	3.60E-69	6	GOCC-INTEGRIN-COMPLEX
GOBP-NEGATIVE-REGULATION-OF-RHO-PROTEIN-SIGNAL-TRANSDUCTION	7.58E-73	0.402825299	0.31	0.061	5.15E-69	6	GOBP-NEGATIVE-REGULATION-OF-RHO-PROTEIN-SIGNAL-TRANSDUCTION
GOBP-MEIOTIC-SPINDLE-ASSEMBLY	7.96E-73	0.556815324	0.61	0.212	5.41E-69	6	GOBP-MEIOTIC-SPINDLE-ASSEMBLY
GOBP-VESICLE-MEDIATED-TRANSPORT-BETWEEN-ENDOSOMAL-COMPARTMENTS	9.87E-73	0.328066237	0.443	0.105	6.71E-69	6	GOBP-VESICLE-MEDIATED-TRANSPORT-BETWEEN-ENDOSOMAL-COMPARTMENTS
GOBP-PROTEIN-EXIT-FROM-ENDOPLASMIC-RETICULUM1	9.96E-73	0.340012679	0.684	0.229	6.77E-69	6	GOBP-PROTEIN-EXIT-FROM-ENDOPLASMIC-RETICULUM
GOBP-PODOSOME-ASSEMBLY	1.33E-72	0.363728204	0.675	0.233	9.02E-69	6	GOBP-PODOSOME-ASSEMBLY
GOBP-POSITIVE-REGULATION-OF-EPITHELIAL-TO-MESENCHYMAL-TRANSITION	1.48E-72	0.292126742	0.474	0.139	1.01E-68	6	GOBP-POSITIVE-REGULATION-OF-EPITHELIAL-TO-MESENCHYMAL-TRANSITION
GOMF-NUCLEOBASE-CONTAINING-COMPOUND-KINASE-ACTIVITY	1.65E-72	0.318585617	0.619	0.203	1.12E-68	6	GOMF-NUCLEOBASE-CONTAINING-COMPOUND-KINASE-ACTIVITY
GOBP-NEGATIVE-REGULATION-OF-MICROTUBULE-POLYMERIZATION	1.91E-72	0.388529114	0.446	0.128	1.30E-68	6	GOBP-NEGATIVE-REGULATION-OF-MICROTUBULE-POLYMERIZATION
GOBP-NUCLEOSOME-ORGANIZATION	2.22E-72	0.302614289	0.282	0.036	1.51E-68	6	GOBP-NUCLEOSOME-ORGANIZATION
GOMF-LNCRNA-BINDING	3.73E-72	0.538044822	0.622	0.201	2.53E-68	6	GOMF-LNCRNA-BINDING
GOBP-CYTOPLASMIC-SEQUESTERING-OF-PROTEIN1	4.11E-72	0.420169064	0.356	0.073	2.79E-68	6	GOBP-CYTOPLASMIC-SEQUESTERING-OF-PROTEIN
GOBP-DNA-TEMPLATED-TRANSCRIPTION-ELONGATION	6.95E-72	0.251184165	0.149	0.027	4.72E-68	6	GOBP-DNA-TEMPLATED-TRANSCRIPTION-ELONGATION
GOCC-PEPTIDASE-COMPLEX	8.48E-72	0.29903651	0.545	0.146	5.76E-68	6	GOCC-PEPTIDASE-COMPLEX
GOBP-EXTRACELLULAR-MATRIX-ASSEMBLY1	8.65E-72	0.341833116	0.545	0.136	5.88E-68	6	GOBP-EXTRACELLULAR-MATRIX-ASSEMBLY
GOBP-REGULATION-OF-TRANSCRIPTION-BY-RNA-POLYMERASE-I	1.02E-71	0.324423918	0.375	0.068	6.96E-68	6	GOBP-REGULATION-OF-TRANSCRIPTION-BY-RNA-POLYMERASE-I
GOBP-POSITIVE-REGULATION-OF-PROTEIN-DEPHOSPHORYLATION	1.03E-71	0.261896183	0.601	0.185	6.99E-68	6	GOBP-POSITIVE-REGULATION-OF-PROTEIN-DEPHOSPHORYLATION
GOBP-ANOIKIS	1.03E-71	0.334250075	0.443	0.098	7.02E-68	6	GOBP-ANOIKIS
GOCC-U1-SNRNP	1.18E-71	0.425920345	0.749	0.303	8.01E-68	6	GOCC-U1-SNRNP
GOBP-TOLL-LIKE-RECEPTOR-9-SIGNALING-PATHWAY	1.18E-71	0.393539495	0.554	0.185	8.02E-68	6	GOBP-TOLL-LIKE-RECEPTOR-9-SIGNALING-PATHWAY
GOBP-PYRIMIDINE-DEOXYRIBONUCLEOSIDE-MONOPHOSPHATE-METABOLIC-PROCESS	1.28E-71	0.438860441	0.78	0.313	8.73E-68	6	GOBP-PYRIMIDINE-DEOXYRIBONUCLEOSIDE-MONOPHOSPHATE-METABOLIC-PROCESS
GOBP-PROTEIN-METHYLATION	1.57E-71	0.267378167	0.142	0.022	1.06E-67	6	GOBP-PROTEIN-METHYLATION
GOCC-ENDOPLASMIC-RETICULUM-GOLGI-INTERMEDIATE-COMPARTMENT-MEMBRANE1	3.13E-71	0.293581752	0.563	0.151	2.13E-67	6	GOCC-ENDOPLASMIC-RETICULUM-GOLGI-INTERMEDIATE-COMPARTMENT-MEMBRANE
GOBP-POSITIVE-REGULATION-OF-PROTEIN-ACETYLATION	4.98E-71	0.430867454	0.381	0.074	3.39E-67	6	GOBP-POSITIVE-REGULATION-OF-PROTEIN-ACETYLATION
GOBP-REGULATION-OF-TELOMERE-MAINTENANCE	7.87E-71	0.287722935	0.201	0.027	5.35E-67	6	GOBP-REGULATION-OF-TELOMERE-MAINTENANCE
GOBP-REGULATION-OF-MRNA-PROCESSING	8.37E-71	0.260263662	0.415	0.095	5.69E-67	6	GOBP-REGULATION-OF-MRNA-PROCESSING
GOBP-REGULATION-OF-PODOSOME-ASSEMBLY	1.01E-70	0.389878342	0.734	0.292	6.87E-67	6	GOBP-REGULATION-OF-PODOSOME-ASSEMBLY
GOBP-NEGATIVE-REGULATION-OF-CELL-CYCLE-G1-S-PHASE-TRANSITION	1.05E-70	0.274155666	0.257	0.035	7.13E-67	6	GOBP-NEGATIVE-REGULATION-OF-CELL-CYCLE-G1-S-PHASE-TRANSITION
GOCC-CLATHRIN-COAT	1.51E-70	0.299035821	0.307	0.055	1.02E-66	6	GOCC-CLATHRIN-COAT
GOBP-ELASTIC-FIBER-ASSEMBLY1	1.71E-70	0.659689687	0.644	0.224	1.16E-66	6	GOBP-ELASTIC-FIBER-ASSEMBLY
GOBP-REGULATION-OF-PLASMINOGEN-ACTIVATION2	2.15E-70	0.463314346	0.752	0.307	1.46E-66	6	GOBP-REGULATION-OF-PLASMINOGEN-ACTIVATION
GOBP-U2-TYPE-PRESPLICEOSOME-ASSEMBLY	3.66E-70	0.418240241	0.625	0.21	2.49E-66	6	GOBP-U2-TYPE-PRESPLICEOSOME-ASSEMBLY
GOBP-MITOTIC-G2-DNA-DAMAGE-CHECKPOINT-SIGNALING	4.51E-70	0.359654737	0.359	0.067	3.06E-66	6	GOBP-MITOTIC-G2-DNA-DAMAGE-CHECKPOINT-SIGNALING
GOMF-GENERAL-TRANSCRIPTION-INITIATION-FACTOR-ACTIVITY	5.23E-70	0.310211334	0.393	0.082	3.55E-66	6	GOMF-GENERAL-TRANSCRIPTION-INITIATION-FACTOR-ACTIVITY
GOBP-REGULATION-OF-CARDIAC-EPITHELIAL-TO-MESENCHYMAL-TRANSITION1	5.46E-70	0.626902516	0.458	0.116	3.71E-66	6	GOBP-REGULATION-OF-CARDIAC-EPITHELIAL-TO-MESENCHYMAL-TRANSITION
GOBP-POSITIVE-REGULATION-OF-ATTACHMENT-OF-SPINDLE-MICROTUBULES-TO-KINETOCHORE	9.21E-70	0.527949153	0.647	0.22	6.26E-66	6	GOBP-POSITIVE-REGULATION-OF-ATTACHMENT-OF-SPINDLE-MICROTUBULES-TO-KINETOCHORE
GOMF-UBIQUITIN-LIKE-PROTEIN-BINDING	9.48E-70	0.250155802	0.108	0.022	6.44E-66	6	GOMF-UBIQUITIN-LIKE-PROTEIN-BINDING
GOBP-NUCLEAR-ENVELOPE-ORGANIZATION	1.03E-69	0.307764802	0.375	0.073	7.02E-66	6	GOBP-NUCLEAR-ENVELOPE-ORGANIZATION
GOBP-ESTABLISHMENT-OF-ENDOTHELIAL-BARRIER	1.12E-69	0.259571089	0.508	0.111	7.58E-66	6	GOBP-ESTABLISHMENT-OF-ENDOTHELIAL-BARRIER
GOBP-CELLULAR-RESPONSE-TO-PROSTAGLANDIN-STIMULUS	1.27E-69	0.411208687	0.372	0.07	8.65E-66	6	GOBP-CELLULAR-RESPONSE-TO-PROSTAGLANDIN-STIMULUS
GOBP-POSITIVE-REGULATION-OF-MYOBLAST-DIFFERENTIATION	1.29E-69	0.353025438	0.235	0.045	8.78E-66	6	GOBP-POSITIVE-REGULATION-OF-MYOBLAST-DIFFERENTIATION
GOMF-ATPASE-REGULATOR-ACTIVITY	1.33E-69	0.337309665	0.359	0.09	9.03E-66	6	GOMF-ATPASE-REGULATOR-ACTIVITY
GOBP-ANDROGEN-RECEPTOR-SIGNALING-PATHWAY	1.36E-69	0.295626046	0.387	0.083	9.25E-66	6	GOBP-ANDROGEN-RECEPTOR-SIGNALING-PATHWAY
GOBP-ALTERNATIVE-MRNA-SPLICING-VIA-SPLICEOSOME	1.96E-69	0.28185027	0.517	0.132	1.33E-65	6	GOBP-ALTERNATIVE-MRNA-SPLICING-VIA-SPLICEOSOME
GOBP-PROTEIN-SUMOYLATION	2.55E-69	0.278343649	0.241	0.044	1.73E-65	6	GOBP-PROTEIN-SUMOYLATION
GOBP-RESPONSE-TO-UV-B	3.14E-69	0.406647933	0.402	0.097	2.14E-65	6	GOBP-RESPONSE-TO-UV-B
GOBP-TRANSCRIPTION-BY-RNA-POLYMERASE-III	3.37E-69	0.275894638	0.402	0.088	2.29E-65	6	GOBP-TRANSCRIPTION-BY-RNA-POLYMERASE-III
GOMF-LAMININ-BINDING1	4.72E-69	0.323246423	0.715	0.276	3.21E-65	6	GOMF-LAMININ-BINDING
GOBP-NEURONAL-STEM-CELL-POPULATION-MAINTENANCE	4.83E-69	0.362372382	0.517	0.136	3.28E-65	6	GOBP-NEURONAL-STEM-CELL-POPULATION-MAINTENANCE
GOCC-REPLISOME	5.28E-69	0.518323036	0.536	0.151	3.59E-65	6	GOCC-REPLISOME
GOCC-CAJAL-BODY	7.69E-69	0.288103002	0.316	0.044	5.23E-65	6	GOCC-CAJAL-BODY
GOMF-3-5-DNA-HELICASE-ACTIVITY	8.98E-69	0.473581598	0.427	0.068	6.11E-65	6	GOMF-3-5-DNA-HELICASE-ACTIVITY
GOMF-RNA-POLYMERASE-II-GENERAL-TRANSCRIPTION-INITIATION-FACTOR-ACTIVITY	9.63E-69	0.336265824	0.443	0.104	6.54E-65	6	GOMF-RNA-POLYMERASE-II-GENERAL-TRANSCRIPTION-INITIATION-FACTOR-ACTIVITY
GOBP-NUCLEOSIDE-MONOPHOSPHATE-BIOSYNTHETIC-PROCESS	9.65E-69	0.331637865	0.387	0.072	6.56E-65	6	GOBP-NUCLEOSIDE-MONOPHOSPHATE-BIOSYNTHETIC-PROCESS
GOBP-NUCLEUS-LOCALIZATION	9.74E-69	0.330765401	0.464	0.121	6.62E-65	6	GOBP-NUCLEUS-LOCALIZATION
GOMF-CYCLIN-DEPENDENT-PROTEIN-KINASE-ACTIVITY	9.93E-69	0.361846794	0.176	0.015	6.75E-65	6	GOMF-CYCLIN-DEPENDENT-PROTEIN-KINASE-ACTIVITY
GOBP-PYRIMIDINE-NUCLEOSIDE-METABOLIC-PROCESS	1.32E-68	0.300200347	0.607	0.233	8.95E-65	6	GOBP-PYRIMIDINE-NUCLEOSIDE-METABOLIC-PROCESS
GOBP-TRANSCRIPTION-BY-RNA-POLYMERASE-I	1.70E-68	0.270680857	0.291	0.053	1.16E-64	6	GOBP-TRANSCRIPTION-BY-RNA-POLYMERASE-I
GOMF-CALCIUM-CHANNEL-INHIBITOR-ACTIVITY	1.78E-68	0.458364178	0.666	0.247	1.21E-64	6	GOMF-CALCIUM-CHANNEL-INHIBITOR-ACTIVITY
GOBP-MYOFIBROBLAST-DIFFERENTIATION	1.84E-68	0.500893116	0.557	0.15	1.25E-64	6	GOBP-MYOFIBROBLAST-DIFFERENTIATION
GOBP-PROTEIN-HETEROOLIGOMERIZATION	2.01E-68	0.388331273	0.365	0.055	1.36E-64	6	GOBP-PROTEIN-HETEROOLIGOMERIZATION
GOBP-MAINTENANCE-OF-PROTEIN-LOCALIZATION-IN-ORGANELLE	2.39E-68	0.284905153	0.659	0.23	1.62E-64	6	GOBP-MAINTENANCE-OF-PROTEIN-LOCALIZATION-IN-ORGANELLE
GOBP-WOUND-HEALING-SPREADING-OF-EPIDERMAL-CELLS	2.43E-68	0.306476979	0.628	0.222	1.65E-64	6	GOBP-WOUND-HEALING-SPREADING-OF-EPIDERMAL-CELLS
GOBP-NEGATIVE-REGULATION-OF-DOUBLE-STRAND-BREAK-REPAIR-VIA-HOMOLOGOUS-RECOMBINATION	2.84E-68	0.443855877	0.508	0.117	1.93E-64	6	GOBP-NEGATIVE-REGULATION-OF-DOUBLE-STRAND-BREAK-REPAIR-VIA-HOMOLOGOUS-RECOMBINATION
GOBP-GOLGI-LOCALIZATION	7.25E-68	0.470684832	0.576	0.176	4.93E-64	6	GOBP-GOLGI-LOCALIZATION
GOBP-RNA-DESTABILIZATION	7.39E-68	0.250054108	0.155	0.025	5.02E-64	6	GOBP-RNA-DESTABILIZATION
GOCC-SMN-SM-PROTEIN-COMPLEX	7.95E-68	0.376159175	0.808	0.394	5.41E-64	6	GOCC-SMN-SM-PROTEIN-COMPLEX
GOBP-NEGATIVE-REGULATION-OF-STEM-CELL-POPULATION-MAINTENANCE	8.82E-68	0.399902552	0.415	0.091	6.00E-64	6	GOBP-NEGATIVE-REGULATION-OF-STEM-CELL-POPULATION-MAINTENANCE
GOMF-I-SMAD-BINDING1	9.87E-68	0.417072883	0.551	0.182	6.71E-64	6	GOMF-I-SMAD-BINDING
GOBP-PROTEIN-N-LINKED-GLYCOSYLATION-VIA-ASPARAGINE1	1.23E-67	0.432291868	0.483	0.132	8.33E-64	6	GOBP-PROTEIN-N-LINKED-GLYCOSYLATION-VIA-ASPARAGINE
GOMF-NUCLEAR-LOCALIZATION-SEQUENCE-BINDING	1.98E-67	0.398615477	0.303	0.052	1.35E-63	6	GOMF-NUCLEAR-LOCALIZATION-SEQUENCE-BINDING
GOBP-POSITIVE-REGULATION-OF-TELOMERE-MAINTENANCE	2.39E-67	0.310724006	0.276	0.049	1.63E-63	6	GOBP-POSITIVE-REGULATION-OF-TELOMERE-MAINTENANCE
GOBP-ADHERENS-JUNCTION-ASSEMBLY	2.46E-67	0.479188076	0.443	0.098	1.67E-63	6	GOBP-ADHERENS-JUNCTION-ASSEMBLY
GOBP-MRNA-TRANSCRIPTION	2.52E-67	0.307506096	0.235	0.038	1.72E-63	6	GOBP-MRNA-TRANSCRIPTION
GOBP-CENTROSOME-SEPARATION	4.17E-67	0.43898019	0.588	0.178	2.84E-63	6	GOBP-CENTROSOME-SEPARATION
GOMF-TBP-CLASS-PROTEIN-BINDING	4.76E-67	0.355775024	0.471	0.104	3.24E-63	6	GOMF-TBP-CLASS-PROTEIN-BINDING
GOBP-REGULATION-OF-DOUBLE-STRAND-BREAK-REPAIR-VIA-NONHOMOLOGOUS-END-JOINING	4.77E-67	0.388464978	0.424	0.092	3.24E-63	6	GOBP-REGULATION-OF-DOUBLE-STRAND-BREAK-REPAIR-VIA-NONHOMOLOGOUS-END-JOINING
GOCC-DNA-POLYMERASE-COMPLEX	5.36E-67	0.451784406	0.539	0.14	3.64E-63	6	GOCC-DNA-POLYMERASE-COMPLEX
GOBP-VENTRICULAR-CARDIAC-MUSCLE-CELL-DIFFERENTIATION	6.42E-67	0.413354969	0.594	0.201	4.36E-63	6	GOBP-VENTRICULAR-CARDIAC-MUSCLE-CELL-DIFFERENTIATION
GOCC-BRAHMA-COMPLEX	7.84E-67	0.483585158	0.368	0.091	5.33E-63	6	GOCC-BRAHMA-COMPLEX
GOBP-PROTEIN-OXIDATION1	1.14E-66	0.487437596	0.653	0.189	7.75E-63	6	GOBP-PROTEIN-OXIDATION
GOBP-PROTEIN-PEPTIDYL-PROLYL-ISOMERIZATION1	1.15E-66	0.370486747	0.687	0.255	7.84E-63	6	GOBP-PROTEIN-PEPTIDYL-PROLYL-ISOMERIZATION
GOBP-REGULATION-OF-SISTER-CHROMATID-COHESION	2.31E-66	0.501334376	0.492	0.143	1.57E-62	6	GOBP-REGULATION-OF-SISTER-CHROMATID-COHESION
GOCC-ASYMMETRIC-GLUTAMATERGIC-EXCITATORY-SYNAPSE	2.38E-66	0.299492754	0.879	0.499	1.62E-62	6	GOCC-ASYMMETRIC-GLUTAMATERGIC-EXCITATORY-SYNAPSE
GOBP-PYRIMIDINE-NUCLEOSIDE-MONOPHOSPHATE-METABOLIC-PROCESS	3.54E-66	0.347237751	0.554	0.179	2.40E-62	6	GOBP-PYRIMIDINE-NUCLEOSIDE-MONOPHOSPHATE-METABOLIC-PROCESS
GOBP-ESTABLISHMENT-OF-EPITHELIAL-CELL-APICAL-BASAL-POLARITY1	3.57E-66	0.432001064	0.495	0.135	2.42E-62	6	GOBP-ESTABLISHMENT-OF-EPITHELIAL-CELL-APICAL-BASAL-POLARITY
GOBP-NUCLEOSIDE-TRIPHOSPHATE-BIOSYNTHETIC-PROCESS	4.17E-66	0.256337321	0.7	0.263	2.84E-62	6	GOBP-NUCLEOSIDE-TRIPHOSPHATE-BIOSYNTHETIC-PROCESS
GOBP-REGULATION-OF-CELL-COMMUNICATION-BY-ELECTRICAL-COUPLING-INVOLVED-IN-CARDIAC-CONDUCTION	4.39E-66	0.311667103	0.95	0.638	2.98E-62	6	GOBP-REGULATION-OF-CELL-COMMUNICATION-BY-ELECTRICAL-COUPLING-INVOLVED-IN-CARDIAC-CONDUCTION
GOBP-REGULATION-OF-PROTEIN-LOCALIZATION-TO-ENDOSOME	5.46E-66	0.439440662	0.579	0.161	3.71E-62	6	GOBP-REGULATION-OF-PROTEIN-LOCALIZATION-TO-ENDOSOME
GOMF-PHOSPHOSERINE-RESIDUE-BINDING	7.69E-66	0.488108516	0.585	0.19	5.23E-62	6	GOMF-PHOSPHOSERINE-RESIDUE-BINDING
GOMF-DNA-DAMAGE-SENSOR-ACTIVITY	1.08E-65	0.459968789	0.285	0.038	7.31E-62	6	GOMF-DNA-DAMAGE-SENSOR-ACTIVITY
GOBP-PROTEIN-LOCALIZATION-TO-CYTOSKELETON	1.80E-65	0.294577673	0.245	0.039	1.22E-61	6	GOBP-PROTEIN-LOCALIZATION-TO-CYTOSKELETON
GOBP-EMBRYONIC-CRANIAL-SKELETON-MORPHOGENESIS	1.99E-65	0.25678626	0.316	0.057	1.35E-61	6	GOBP-EMBRYONIC-CRANIAL-SKELETON-MORPHOGENESIS
GOMF-STRUCTURAL-CONSTITUENT-OF-NUCLEAR-PORE	2.33E-65	0.408443429	0.207	0.027	1.59E-61	6	GOMF-STRUCTURAL-CONSTITUENT-OF-NUCLEAR-PORE
GOBP-REGULATION-OF-CELL-COMMUNICATION-BY-ELECTRICAL-COUPLING	2.60E-65	0.281714928	0.95	0.626	1.77E-61	6	GOBP-REGULATION-OF-CELL-COMMUNICATION-BY-ELECTRICAL-COUPLING
GOBP-TRANSCRIPTION-PREINITIATION-COMPLEX-ASSEMBLY	2.81E-65	0.273768909	0.257	0.046	1.91E-61	6	GOBP-TRANSCRIPTION-PREINITIATION-COMPLEX-ASSEMBLY
GOBP-REGULATION-OF-CHROMATIN-ORGANIZATION	4.66E-65	0.293499831	0.211	0.027	3.17E-61	6	GOBP-REGULATION-OF-CHROMATIN-ORGANIZATION
GOCC-DNA-REPAIR-COMPLEX	6.07E-65	0.431612702	0.375	0.077	4.12E-61	6	GOCC-DNA-REPAIR-COMPLEX
GOBP-POST-EMBRYONIC-ANIMAL-ORGAN-MORPHOGENESIS1	8.68E-65	0.397257417	0.768	0.328	5.90E-61	6	GOBP-POST-EMBRYONIC-ANIMAL-ORGAN-MORPHOGENESIS
GOMF-PHOSPHATASE-INHIBITOR-ACTIVITY	9.42E-65	0.275772575	0.545	0.156	6.40E-61	6	GOMF-PHOSPHATASE-INHIBITOR-ACTIVITY
GOBP-REGULATION-OF-MICROTUBULE-POLYMERIZATION	1.27E-64	0.268466865	0.186	0.019	8.62E-61	6	GOBP-REGULATION-OF-MICROTUBULE-POLYMERIZATION
GOBP-REGULATION-OF-TRANSCRIPTION-REGULATORY-REGION-DNA-BINDING	1.44E-64	0.290345446	0.551	0.178	9.81E-61	6	GOBP-REGULATION-OF-TRANSCRIPTION-REGULATORY-REGION-DNA-BINDING
GOBP-REGULATION-OF-PROTEIN-EXPORT-FROM-NUCLEUS	1.93E-64	0.316716844	0.368	0.067	1.31E-60	6	GOBP-REGULATION-OF-PROTEIN-EXPORT-FROM-NUCLEUS
GOBP-NUCLEOSIDE-TRIPHOSPHATE-CATABOLIC-PROCESS	2.34E-64	0.508180938	0.554	0.161	1.59E-60	6	GOBP-NUCLEOSIDE-TRIPHOSPHATE-CATABOLIC-PROCESS
GOMF-CYCLIN-BINDING	2.90E-64	0.338629882	0.316	0.059	1.97E-60	6	GOMF-CYCLIN-BINDING
GOMF-CADHERIN-BINDING-INVOLVED-IN-CELL-CELL-ADHESION1	6.95E-64	0.395938667	0.607	0.218	4.73E-60	6	GOMF-CADHERIN-BINDING-INVOLVED-IN-CELL-CELL-ADHESION
GOBP-NUCLEAR-PORE-ORGANIZATION	7.95E-64	0.441513613	0.344	0.09	5.40E-60	6	GOBP-NUCLEAR-PORE-ORGANIZATION
GOBP-RNA-POLYMERASE-II-PREINITIATION-COMPLEX-ASSEMBLY	8.18E-64	0.273359297	0.362	0.084	5.56E-60	6	GOBP-RNA-POLYMERASE-II-PREINITIATION-COMPLEX-ASSEMBLY
GOCC-ENDOPEPTIDASE-COMPLEX	8.33E-64	0.327691966	0.545	0.159	5.66E-60	6	GOCC-ENDOPEPTIDASE-COMPLEX
GOBP-MEIOTIC-SISTER-CHROMATID-COHESION	1.09E-63	0.436262235	0.594	0.208	7.38E-60	6	GOBP-MEIOTIC-SISTER-CHROMATID-COHESION
GOBP-NEGATIVE-REGULATION-OF-CALCINEURIN-MEDIATED-SIGNALING1	1.14E-63	0.463942356	0.477	0.118	7.73E-60	6	GOBP-NEGATIVE-REGULATION-OF-CALCINEURIN-MEDIATED-SIGNALING
GOMF-VINCULIN-BINDING1	1.80E-63	0.563890658	0.495	0.136	1.22E-59	6	GOMF-VINCULIN-BINDING
GOBP-REGULATION-OF-NEURON-PROJECTION-REGENERATION	1.81E-63	0.280784298	0.452	0.118	1.23E-59	6	GOBP-REGULATION-OF-NEURON-PROJECTION-REGENERATION
GOCC-CLATHRIN-ADAPTOR-COMPLEX	1.87E-63	0.368333416	0.325	0.069	1.27E-59	6	GOCC-CLATHRIN-ADAPTOR-COMPLEX
GOBP-RUFFLE-ORGANIZATION	1.88E-63	0.259197521	0.378	0.093	1.28E-59	6	GOBP-RUFFLE-ORGANIZATION
GOMF-CIS-TRANS-ISOMERASE-ACTIVITY1	2.23E-63	0.327013641	0.557	0.157	1.51E-59	6	GOMF-CIS-TRANS-ISOMERASE-ACTIVITY
GOMF-TYPE-I-TRANSFORMING-GROWTH-FACTOR-BETA-RECEPTOR-BINDING1	3.00E-63	0.481785533	0.604	0.22	2.04E-59	6	GOMF-TYPE-I-TRANSFORMING-GROWTH-FACTOR-BETA-RECEPTOR-BINDING
GOCC-RNA-POLYMERASE-II-HOLOENZYME	4.31E-63	0.255280035	0.44	0.102	2.93E-59	6	GOCC-RNA-POLYMERASE-II-HOLOENZYME
GOCC-ENDOPLASMIC-RETICULUM-TUBULAR-NETWORK	5.81E-63	0.332230397	0.65	0.249	3.95E-59	6	GOCC-ENDOPLASMIC-RETICULUM-TUBULAR-NETWORK
GOBP-PROTEIN-MATURATION-BY-IRON-SULFUR-CLUSTER-TRANSFER	6.17E-63	0.556258448	0.483	0.135	4.19E-59	6	GOBP-PROTEIN-MATURATION-BY-IRON-SULFUR-CLUSTER-TRANSFER
GOMF-P53-BINDING	1.09E-62	0.260794646	0.152	0.023	7.42E-59	6	GOMF-P53-BINDING
GOBP-RNA-CAPPING	1.10E-62	0.321398495	0.604	0.189	7.50E-59	6	GOBP-RNA-CAPPING
GOBP-SYNAPTIC-VESICLE-TRANSPORT	1.63E-62	0.268742655	0.467	0.127	1.11E-58	6	GOBP-SYNAPTIC-VESICLE-TRANSPORT
GOCC-LAMELLIPODIUM-MEMBRANE	1.70E-62	0.358070943	0.588	0.209	1.16E-58	6	GOCC-LAMELLIPODIUM-MEMBRANE
GOBP-NEGATIVE-REGULATION-OF-INTRACELLULAR-PROTEIN-TRANSPORT	1.91E-62	0.263541036	0.7	0.275	1.30E-58	6	GOBP-NEGATIVE-REGULATION-OF-INTRACELLULAR-PROTEIN-TRANSPORT
GOBP-MIRNA-PROCESSING	2.28E-62	0.295059622	0.356	0.062	1.55E-58	6	GOBP-MIRNA-PROCESSING
GOBP-ACTIN-NUCLEATION	2.67E-62	0.259734286	0.706	0.287	1.81E-58	6	GOBP-ACTIN-NUCLEATION
GOCC-NUCLEAR-PORE-NUCLEAR-BASKET	5.17E-62	0.48205287	0.437	0.126	3.51E-58	6	GOCC-NUCLEAR-PORE-NUCLEAR-BASKET
GOBP-DOUBLE-STRAND-BREAK-REPAIR-VIA-BREAK-INDUCED-REPLICATION	5.41E-62	0.586075113	0.56	0.072	3.67E-58	6	GOBP-DOUBLE-STRAND-BREAK-REPAIR-VIA-BREAK-INDUCED-REPLICATION
GOBP-POSITIVE-REGULATION-OF-EXTRACELLULAR-MATRIX-ORGANIZATION1	5.79E-62	0.326386513	0.517	0.147	3.93E-58	6	GOBP-POSITIVE-REGULATION-OF-EXTRACELLULAR-MATRIX-ORGANIZATION
GOBP-POST-EMBRYONIC-ANIMAL-MORPHOGENESIS1	6.47E-62	0.364158383	0.709	0.323	4.39E-58	6	GOBP-POST-EMBRYONIC-ANIMAL-MORPHOGENESIS
GOBP-NEGATIVE-REGULATION-OF-CILIUM-ASSEMBLY	6.81E-62	0.398990407	0.443	0.092	4.63E-58	6	GOBP-NEGATIVE-REGULATION-OF-CILIUM-ASSEMBLY
GOBP-PROTEIN-MONOUBIQUITINATION	8.66E-62	0.277261628	0.31	0.076	5.88E-58	6	GOBP-PROTEIN-MONOUBIQUITINATION
GOBP-NEGATIVE-REGULATION-OF-PEPTIDYL-THREONINE-PHOSPHORYLATION	8.84E-62	0.289023192	0.724	0.323	6.01E-58	6	GOBP-NEGATIVE-REGULATION-OF-PEPTIDYL-THREONINE-PHOSPHORYLATION
GOBP-REGULATION-OF-DNA-TEMPLATED-DNA-REPLICATION-INITIATION	1.52E-61	0.473347828	0.57	0.079	1.03E-57	6	GOBP-REGULATION-OF-DNA-TEMPLATED-DNA-REPLICATION-INITIATION
GOMF-SNRNA-BINDING	1.53E-61	0.27748948	0.446	0.136	1.04E-57	6	GOMF-SNRNA-BINDING
GOMF-METHYL-CPG-BINDING	4.79E-61	0.34049982	0.378	0.083	3.26E-57	6	GOMF-METHYL-CPG-BINDING
GOCC-CHROMATIN-SILENCING-COMPLEX	5.35E-61	0.530589418	0.424	0.099	3.63E-57	6	GOCC-CHROMATIN-SILENCING-COMPLEX
GOCC-CLATHRIN-VESICLE-COAT	5.48E-61	0.306797692	0.424	0.119	3.73E-57	6	GOCC-CLATHRIN-VESICLE-COAT
GOCC-NLS-DEPENDENT-PROTEIN-NUCLEAR-IMPORT-COMPLEX	6.49E-61	0.529044889	0.359	0.093	4.41E-57	6	GOCC-NLS-DEPENDENT-PROTEIN-NUCLEAR-IMPORT-COMPLEX
GOBP-REGULATION-OF-EARLY-ENDOSOME-TO-LATE-ENDOSOME-TRANSPORT	8.60E-61	0.413110811	0.508	0.157	5.85E-57	6	GOBP-REGULATION-OF-EARLY-ENDOSOME-TO-LATE-ENDOSOME-TRANSPORT
GOCC-DNA-REPLICATION-PREINITIATION-COMPLEX	9.95E-61	0.614257392	0.539	0.069	6.76E-57	6	GOCC-DNA-REPLICATION-PREINITIATION-COMPLEX
GOMF-PLUS-END-DIRECTED-MICROTUBULE-MOTOR-ACTIVITY	9.99E-61	0.327155463	0.576	0.186	6.79E-57	6	GOMF-PLUS-END-DIRECTED-MICROTUBULE-MOTOR-ACTIVITY
GOBP-ASTRAL-MICROTUBULE-ORGANIZATION	2.18E-60	0.433089528	0.576	0.214	1.48E-56	6	GOBP-ASTRAL-MICROTUBULE-ORGANIZATION
GOCC-U2-SNRNP	2.32E-60	0.355048407	0.641	0.226	1.57E-56	6	GOCC-U2-SNRNP
GOBP-FACULTATIVE-HETEROCHROMATIN-FORMATION	2.37E-60	0.298905905	0.238	0.022	1.61E-56	6	GOBP-FACULTATIVE-HETEROCHROMATIN-FORMATION
GOBP-ERROR-PRONE-TRANSLESION-SYNTHESIS	2.42E-60	0.5213615	0.455	0.113	1.65E-56	6	GOBP-ERROR-PRONE-TRANSLESION-SYNTHESIS
GOBP-PEPTIDYL-PROLINE-MODIFICATION1	2.56E-60	0.323270001	0.647	0.248	1.74E-56	6	GOBP-PEPTIDYL-PROLINE-MODIFICATION
GOBP-CENTROMERIC-SISTER-CHROMATID-COHESION	2.65E-60	0.496758029	0.687	0.295	1.80E-56	6	GOBP-CENTROMERIC-SISTER-CHROMATID-COHESION
GOMF-TRANSCRIPTION-COREPRESSOR-BINDING	2.93E-60	0.315895738	0.207	0.042	1.99E-56	6	GOMF-TRANSCRIPTION-COREPRESSOR-BINDING
GOMF-MRNA-3-UTR-AU-RICH-REGION-BINDING	3.70E-60	0.341551223	0.582	0.203	2.51E-56	6	GOMF-MRNA-3-UTR-AU-RICH-REGION-BINDING
GOCC-NBAF-COMPLEX	3.73E-60	0.434994753	0.375	0.086	2.53E-56	6	GOCC-NBAF-COMPLEX
GOCC-GOLGI-ASSOCIATED-VESICLE-MEMBRANE1	7.90E-60	0.260472234	0.424	0.144	5.37E-56	6	GOCC-GOLGI-ASSOCIATED-VESICLE-MEMBRANE
GOMF-NUCLEAR-THYROID-HORMONE-RECEPTOR-BINDING	1.16E-59	0.322346757	0.495	0.151	7.85E-56	6	GOMF-NUCLEAR-THYROID-HORMONE-RECEPTOR-BINDING
GOBP-POSITIVE-REGULATION-OF-PROTEIN-MATURATION	1.25E-59	0.285740714	0.771	0.371	8.52E-56	6	GOBP-POSITIVE-REGULATION-OF-PROTEIN-MATURATION
GOBP-CYTOCHROME-COMPLEX-ASSEMBLY	1.31E-59	0.322327415	0.539	0.154	8.92E-56	6	GOBP-CYTOCHROME-COMPLEX-ASSEMBLY
GOBP-PROTEIN-INSERTION-INTO-MEMBRANE	1.32E-59	0.258231053	0.529	0.157	8.95E-56	6	GOBP-PROTEIN-INSERTION-INTO-MEMBRANE
GOCC-AP-TYPE-MEMBRANE-COAT-ADAPTOR-COMPLEX	1.46E-59	0.284191086	0.285	0.059	9.94E-56	6	GOCC-AP-TYPE-MEMBRANE-COAT-ADAPTOR-COMPLEX
GOBP-SEQUESTERING-OF-ACTIN-MONOMERS1	1.55E-59	0.467904816	0.771	0.362	1.06E-55	6	GOBP-SEQUESTERING-OF-ACTIN-MONOMERS
GOBP-REGULATION-OF-CYTOPLASMIC-TRANSPORT	1.84E-59	0.354377223	0.443	0.127	1.25E-55	6	GOBP-REGULATION-OF-CYTOPLASMIC-TRANSPORT
GOCC-U4-SNRNP	2.04E-59	0.430078234	0.793	0.406	1.39E-55	6	GOCC-U4-SNRNP
GOCC-U5-SNRNP	2.18E-59	0.370442287	0.675	0.271	1.48E-55	6	GOCC-U5-SNRNP
GOBP-POSITIVE-REGULATION-OF-SEQUESTERING-OF-CALCIUM-ION	2.58E-59	0.295340312	0.885	0.561	1.75E-55	6	GOBP-POSITIVE-REGULATION-OF-SEQUESTERING-OF-CALCIUM-ION
GOBP-POSITIVE-REGULATION-OF-FIBROBLAST-MIGRATION1	3.11E-59	0.394919876	0.471	0.158	2.12E-55	6	GOBP-POSITIVE-REGULATION-OF-FIBROBLAST-MIGRATION
GOBP-POSITIVE-REGULATION-OF-DNA-TEMPLATED-TRANSCRIPTION-INITIATION	3.47E-59	0.251535102	0.396	0.107	2.36E-55	6	GOBP-POSITIVE-REGULATION-OF-DNA-TEMPLATED-TRANSCRIPTION-INITIATION
GOBP-NUCLEOTIDE-SUGAR-METABOLIC-PROCESS	4.30E-59	0.3257067	0.291	0.073	2.92E-55	6	GOBP-NUCLEOTIDE-SUGAR-METABOLIC-PROCESS
GOBP-RUFFLE-ASSEMBLY	9.79E-59	0.259479858	0.393	0.115	6.66E-55	6	GOBP-RUFFLE-ASSEMBLY
GOMF-PROTEIN-SERINE-THREONINE-TYROSINE-KINASE-ACTIVITY	1.15E-58	0.319987001	0.139	0.02	7.80E-55	6	GOMF-PROTEIN-SERINE-THREONINE-TYROSINE-KINASE-ACTIVITY
GOBP-REGULATION-OF-MICROTUBULE-DEPOLYMERIZATION	1.33E-58	0.319022461	0.334	0.05	9.07E-55	6	GOBP-REGULATION-OF-MICROTUBULE-DEPOLYMERIZATION
GOBP-ODONTOBLAST-DIFFERENTIATION1	1.44E-58	0.519486353	0.477	0.159	9.81E-55	6	GOBP-ODONTOBLAST-DIFFERENTIATION
GOMF-PROTEIN-SEQUESTERING-ACTIVITY	1.64E-58	0.320987829	0.678	0.278	1.12E-54	6	GOMF-PROTEIN-SEQUESTERING-ACTIVITY
GOBP-NEGATIVE-REGULATION-OF-SIGNAL-TRANSDUCTION-BY-P53-CLASS-MEDIATOR	2.65E-58	0.300417018	0.477	0.155	1.80E-54	6	GOBP-NEGATIVE-REGULATION-OF-SIGNAL-TRANSDUCTION-BY-P53-CLASS-MEDIATOR
GOBP-MEMBRANE-RAFT-ORGANIZATION	2.87E-58	0.330955477	0.706	0.308	1.95E-54	6	GOBP-MEMBRANE-RAFT-ORGANIZATION
GOBP-REGULATION-OF-DNA-DAMAGE-CHECKPOINT	4.31E-58	0.42097586	0.285	0.027	2.93E-54	6	GOBP-REGULATION-OF-DNA-DAMAGE-CHECKPOINT
GOBP-NEGATIVE-REGULATION-OF-RYANODINE-SENSITIVE-CALCIUM-RELEASE-CHANNEL-ACTIVITY	4.65E-58	0.307235639	0.882	0.566	3.16E-54	6	GOBP-NEGATIVE-REGULATION-OF-RYANODINE-SENSITIVE-CALCIUM-RELEASE-CHANNEL-ACTIVITY
GOCC-SIN3-TYPE-COMPLEX	5.12E-58	0.388581012	0.372	0.104	3.48E-54	6	GOCC-SIN3-TYPE-COMPLEX
GOBP-DNA-TEMPLATED-TRANSCRIPTION-TERMINATION	5.75E-58	0.394768346	0.201	0.033	3.91E-54	6	GOBP-DNA-TEMPLATED-TRANSCRIPTION-TERMINATION
GOBP-REGULATION-OF-PROTON-TRANSPORT	5.96E-58	0.38792392	0.693	0.292	4.05E-54	6	GOBP-REGULATION-OF-PROTON-TRANSPORT
GOBP-MITOCHONDRIAL-TRANSLATION	6.44E-58	0.288394499	0.44	0.114	4.37E-54	6	GOBP-MITOCHONDRIAL-TRANSLATION
GOMF-PROTEIN-FOLDING-CHAPERONE	7.11E-58	0.273431077	0.495	0.166	4.83E-54	6	GOMF-PROTEIN-FOLDING-CHAPERONE
GOCC-MITOCHONDRIAL-LARGE-RIBOSOMAL-SUBUNIT	9.54E-58	0.365751425	0.495	0.141	6.49E-54	6	GOCC-MITOCHONDRIAL-LARGE-RIBOSOMAL-SUBUNIT
GOBP-DOPAMINE-RECEPTOR-SIGNALING-PATHWAY	1.14E-57	0.277832251	0.545	0.179	7.74E-54	6	GOBP-DOPAMINE-RECEPTOR-SIGNALING-PATHWAY
GOBP-PLASMINOGEN-ACTIVATION	1.23E-57	0.315013884	0.824	0.436	8.38E-54	6	GOBP-PLASMINOGEN-ACTIVATION
GOBP-ACTIVATION-OF-PROTEIN-KINASE-B-ACTIVITY	1.30E-57	0.304111846	0.712	0.318	8.82E-54	6	GOBP-ACTIVATION-OF-PROTEIN-KINASE-B-ACTIVITY
GOBP-COLLAGEN-FIBRIL-ORGANIZATION1	1.37E-57	0.346173047	0.579	0.183	9.28E-54	6	GOBP-COLLAGEN-FIBRIL-ORGANIZATION
GOBP-NUCLEOTIDE-SUGAR-BIOSYNTHETIC-PROCESS	1.80E-57	0.459658018	0.375	0.103	1.23E-53	6	GOBP-NUCLEOTIDE-SUGAR-BIOSYNTHETIC-PROCESS
GOBP-NEGATIVE-REGULATION-OF-MACROPHAGE-CYTOKINE-PRODUCTION	1.85E-57	0.390233104	0.678	0.282	1.25E-53	6	GOBP-NEGATIVE-REGULATION-OF-MACROPHAGE-CYTOKINE-PRODUCTION
GOBP-APICAL-PROTEIN-LOCALIZATION	2.69E-57	0.441623835	0.771	0.365	1.83E-53	6	GOBP-APICAL-PROTEIN-LOCALIZATION
GOBP-POSITIVE-REGULATION-OF-ISOTYPE-SWITCHING	2.70E-57	0.36569246	0.257	0.039	1.84E-53	6	GOBP-POSITIVE-REGULATION-OF-ISOTYPE-SWITCHING
GOBP-POSITIVE-REGULATION-OF-CYTOPLASMIC-TRANSPORT	3.27E-57	0.458369008	0.557	0.203	2.22E-53	6	GOBP-POSITIVE-REGULATION-OF-CYTOPLASMIC-TRANSPORT
GOCC-ORGANELLAR-RIBOSOME	3.83E-57	0.338041073	0.455	0.111	2.60E-53	6	GOCC-ORGANELLAR-RIBOSOME
GOBP-POSITIVE-REGULATION-OF-CHEMOKINE-C-X-C-MOTIF-LIGAND-2-PRODUCTION	4.69E-57	0.354445746	0.622	0.283	3.19E-53	6	GOBP-POSITIVE-REGULATION-OF-CHEMOKINE-C-X-C-MOTIF-LIGAND-2-PRODUCTION
GOMF-PROTEIN-MEMBRANE-ADAPTOR-ACTIVITY	4.84E-57	0.306156966	0.542	0.174	3.29E-53	6	GOMF-PROTEIN-MEMBRANE-ADAPTOR-ACTIVITY
GOBP-POSTSYNAPTIC-CYTOSKELETON-ORGANIZATION	5.45E-57	0.266304272	0.885	0.588	3.70E-53	6	GOBP-POSTSYNAPTIC-CYTOSKELETON-ORGANIZATION
GOCC-NUCLEOSOME	6.55E-57	0.293459796	0.44	0.123	4.45E-53	6	GOCC-NUCLEOSOME
GOBP-DNA-REPLICATION-CHECKPOINT-SIGNALING	8.82E-57	0.396948764	0.567	0.184	5.99E-53	6	GOBP-DNA-REPLICATION-CHECKPOINT-SIGNALING
GOBP-STEROL-BIOSYNTHETIC-PROCESS	1.81E-56	0.281732673	0.282	0.068	1.23E-52	6	GOBP-STEROL-BIOSYNTHETIC-PROCESS
GOBP-DNA-UNWINDING-INVOLVED-IN-DNA-REPLICATION	1.90E-56	0.44726354	0.57	0.173	1.29E-52	6	GOBP-DNA-UNWINDING-INVOLVED-IN-DNA-REPLICATION
GOCC-CLATHRIN-COAT-OF-COATED-PIT	2.09E-56	0.36051809	0.591	0.213	1.42E-52	6	GOCC-CLATHRIN-COAT-OF-COATED-PIT
GOBP-POSITIVE-REGULATION-OF-AXON-EXTENSION	2.65E-56	0.269372069	0.508	0.171	1.80E-52	6	GOBP-POSITIVE-REGULATION-OF-AXON-EXTENSION
GOBP-NUCLEAR-PORE-COMPLEX-ASSEMBLY	3.55E-56	0.450657888	0.461	0.143	2.41E-52	6	GOBP-NUCLEAR-PORE-COMPLEX-ASSEMBLY
GOCC-OLIGOSACCHARYLTRANSFERASE-COMPLEX1	3.63E-56	0.43691701	0.712	0.315	2.46E-52	6	GOCC-OLIGOSACCHARYLTRANSFERASE-COMPLEX
GOMF-PHOSPHOTRANSFERASE-ACTIVITY-PHOSPHATE-GROUP-AS-ACCEPTOR	3.76E-56	0.303585382	0.625	0.234	2.56E-52	6	GOMF-PHOSPHOTRANSFERASE-ACTIVITY-PHOSPHATE-GROUP-AS-ACCEPTOR
GOBP-POSITIVE-REGULATION-OF-DOUBLE-STRAND-BREAK-REPAIR-VIA-NONHOMOLOGOUS-END-JOINING	4.79E-56	0.489267775	0.393	0.1	3.26E-52	6	GOBP-POSITIVE-REGULATION-OF-DOUBLE-STRAND-BREAK-REPAIR-VIA-NONHOMOLOGOUS-END-JOINING
GOBP-NEGATIVE-REGULATION-OF-LYASE-ACTIVITY	5.96E-56	0.308221521	0.861	0.441	4.05E-52	6	GOBP-NEGATIVE-REGULATION-OF-LYASE-ACTIVITY
GOCC-TELOMERASE-HOLOENZYME-COMPLEX	6.45E-56	0.309120986	0.734	0.369	4.38E-52	6	GOCC-TELOMERASE-HOLOENZYME-COMPLEX
GOBP-TYPE-B-PANCREATIC-CELL-DEVELOPMENT	7.40E-56	0.304673186	0.337	0.087	5.03E-52	6	GOBP-TYPE-B-PANCREATIC-CELL-DEVELOPMENT
GOMF-CARGO-ADAPTOR-ACTIVITY1	9.42E-56	0.369100295	0.523	0.161	6.40E-52	6	GOMF-CARGO-ADAPTOR-ACTIVITY
GOCC-MICROTUBULE-END	1.13E-55	0.336954043	0.322	0.052	7.71E-52	6	GOCC-MICROTUBULE-END
GOCC-ENDOLYSOSOME-MEMBRANE	1.23E-55	0.294697934	0.644	0.273	8.33E-52	6	GOCC-ENDOLYSOSOME-MEMBRANE
GOMF-GAMMA-TUBULIN-BINDING	1.46E-55	0.323209396	0.269	0.057	9.95E-52	6	GOMF-GAMMA-TUBULIN-BINDING
GOMF-KINESIN-BINDING	1.57E-55	0.266067198	0.288	0.043	1.07E-51	6	GOMF-KINESIN-BINDING
GOCC-PROTEIN-COMPLEX-INVOLVED-IN-CELL-MATRIX-ADHESION	1.71E-55	0.311018825	0.663	0.254	1.16E-51	6	GOCC-PROTEIN-COMPLEX-INVOLVED-IN-CELL-MATRIX-ADHESION
GOMF-GDP-DISSOCIATION-INHIBITOR-ACTIVITY	1.94E-55	0.339392407	0.644	0.296	1.32E-51	6	GOMF-GDP-DISSOCIATION-INHIBITOR-ACTIVITY
GOBP-REGULATION-OF-MUSCLE-HYPERTROPHY	2.00E-55	0.259702055	0.39	0.104	1.36E-51	6	GOBP-REGULATION-OF-MUSCLE-HYPERTROPHY
GOBP-RESOLUTION-OF-MEIOTIC-RECOMBINATION-INTERMEDIATES	2.00E-55	0.287825774	0.582	0.17	1.36E-51	6	GOBP-RESOLUTION-OF-MEIOTIC-RECOMBINATION-INTERMEDIATES
GOBP-REGULATION-OF-METAPHASE-PLATE-CONGRESSION	2.44E-55	0.440533276	0.598	0.214	1.66E-51	6	GOBP-REGULATION-OF-METAPHASE-PLATE-CONGRESSION
GOBP-CELLULAR-RESPONSE-TO-VITAMIN	2.48E-55	0.274173763	0.44	0.117	1.68E-51	6	GOBP-CELLULAR-RESPONSE-TO-VITAMIN
GOBP-REGULATION-OF-TRANSCRIPTION-INVOLVED-IN-G1-S-TRANSITION-OF-MITOTIC-CELL-CYCLE	2.78E-55	0.294115255	0.402	0.09	1.89E-51	6	GOBP-REGULATION-OF-TRANSCRIPTION-INVOLVED-IN-G1-S-TRANSITION-OF-MITOTIC-CELL-CYCLE
GOBP-DEOXYRIBONUCLEOTIDE-CATABOLIC-PROCESS	3.71E-55	0.325288085	0.393	0.087	2.52E-51	6	GOBP-DEOXYRIBONUCLEOTIDE-CATABOLIC-PROCESS
GOMF-SNORNA-BINDING	3.78E-55	0.350370508	0.418	0.112	2.57E-51	6	GOMF-SNORNA-BINDING
GOBP-REGULATION-OF-TELOMERE-MAINTENANCE-VIA-TELOMERE-LENGTHENING	5.01E-55	0.252391014	0.347	0.082	3.41E-51	6	GOBP-REGULATION-OF-TELOMERE-MAINTENANCE-VIA-TELOMERE-LENGTHENING
GOBP-CELLULAR-RESPONSE-TO-PROSTAGLANDIN-E-STIMULUS	5.82E-55	0.409600444	0.421	0.085	3.95E-51	6	GOBP-CELLULAR-RESPONSE-TO-PROSTAGLANDIN-E-STIMULUS
GOBP-NEGATIVE-REGULATION-OF-DNA-REPLICATION	6.36E-55	0.325133856	0.384	0.084	4.32E-51	6	GOBP-NEGATIVE-REGULATION-OF-DNA-REPLICATION
GOBP-MITOCHONDRIAL-GENE-EXPRESSION	6.93E-55	0.252538202	0.347	0.079	4.71E-51	6	GOBP-MITOCHONDRIAL-GENE-EXPRESSION
GOBP-BARBED-END-ACTIN-FILAMENT-CAPPING	7.74E-55	0.336172414	0.57	0.22	5.26E-51	6	GOBP-BARBED-END-ACTIN-FILAMENT-CAPPING
GOBP-POSITIVE-REGULATION-OF-NEURON-MIGRATION	8.54E-55	0.352996901	0.384	0.075	5.80E-51	6	GOBP-POSITIVE-REGULATION-OF-NEURON-MIGRATION
GOBP-NEGATIVE-REGULATION-OF-PROTEIN-LOCALIZATION-TO-CELL-SURFACE	1.07E-54	0.408150794	0.644	0.269	7.30E-51	6	GOBP-NEGATIVE-REGULATION-OF-PROTEIN-LOCALIZATION-TO-CELL-SURFACE
GOBP-PURINE-NUCLEOSIDE-METABOLIC-PROCESS	2.29E-54	0.330028444	0.554	0.185	1.55E-50	6	GOBP-PURINE-NUCLEOSIDE-METABOLIC-PROCESS
GOCC-INO80-COMPLEX	2.34E-54	0.456294623	0.279	0.06	1.59E-50	6	GOCC-INO80-COMPLEX
GOBP-PLATELET-MORPHOGENESIS	2.60E-54	0.287617327	0.56	0.208	1.77E-50	6	GOBP-PLATELET-MORPHOGENESIS
GOCC-COPI-COATED-VESICLE-MEMBRANE1	2.70E-54	0.421013215	0.641	0.269	1.83E-50	6	GOCC-COPI-COATED-VESICLE-MEMBRANE
GOCC-MITOTIC-SPINDLE-MICROTUBULE	3.04E-54	0.4214926	0.334	0.077	2.06E-50	6	GOCC-MITOTIC-SPINDLE-MICROTUBULE
GOBP-NEGATIVE-REGULATION-OF-ACTIN-FILAMENT-DEPOLYMERIZATION	3.22E-54	0.286477343	0.402	0.114	2.19E-50	6	GOBP-NEGATIVE-REGULATION-OF-ACTIN-FILAMENT-DEPOLYMERIZATION
GOCC-MICROFIBRIL1	4.30E-54	0.355341657	0.474	0.176	2.92E-50	6	GOCC-MICROFIBRIL
GOBP-REGULATION-OF-SPINDLE-ORGANIZATION	5.25E-54	0.255874657	0.399	0.097	3.57E-50	6	GOBP-REGULATION-OF-SPINDLE-ORGANIZATION
GOBP-NEGATIVE-REGULATION-OF-EXTRINSIC-APOPTOTIC-SIGNALING-PATHWAY-VIA-DEATH-DOMAIN-RECEPTORS	5.25E-54	0.32623629	0.337	0.105	3.57E-50	6	GOBP-NEGATIVE-REGULATION-OF-EXTRINSIC-APOPTOTIC-SIGNALING-PATHWAY-VIA-DEATH-DOMAIN-RECEPTORS
GOBP-POSITIVE-REGULATION-BY-HOST-OF-VIRAL-TRANSCRIPTION	1.02E-53	0.435507579	0.207	0.043	6.97E-50	6	GOBP-POSITIVE-REGULATION-BY-HOST-OF-VIRAL-TRANSCRIPTION
GOCC-ENDOPLASMIC-RETICULUM-PROTEIN-CONTAINING-COMPLEX1	1.07E-53	0.25071194	0.533	0.178	7.26E-50	6	GOCC-ENDOPLASMIC-RETICULUM-PROTEIN-CONTAINING-COMPLEX
GOBP-PROTEIN-LOCALIZATION-TO-MICROTUBULE-ORGANIZING-CENTER	1.17E-53	0.322854854	0.269	0.072	7.98E-50	6	GOBP-PROTEIN-LOCALIZATION-TO-MICROTUBULE-ORGANIZING-CENTER
GOMF-ADENYL-NUCLEOTIDE-EXCHANGE-FACTOR-ACTIVITY	1.25E-53	0.397560228	0.347	0.104	8.51E-50	6	GOMF-ADENYL-NUCLEOTIDE-EXCHANGE-FACTOR-ACTIVITY
GOBP-PRIMARY-MIRNA-PROCESSING	1.67E-53	0.306995131	0.653	0.263	1.14E-49	6	GOBP-PRIMARY-MIRNA-PROCESSING
GOBP-POSITIVE-REGULATION-OF-DNA-TEMPLATED-TRANSCRIPTION-ELONGATION	1.84E-53	0.251970578	0.201	0.054	1.25E-49	6	GOBP-POSITIVE-REGULATION-OF-DNA-TEMPLATED-TRANSCRIPTION-ELONGATION
GOBP-TETRAHYDROFOLATE-METABOLIC-PROCESS	2.08E-53	0.430038419	0.294	0.065	1.41E-49	6	GOBP-TETRAHYDROFOLATE-METABOLIC-PROCESS
GOBP-POSITIVE-REGULATION-BY-SYMBIONT-OF-ENTRY-INTO-HOST1	2.41E-53	0.300010893	0.672	0.341	1.64E-49	6	GOBP-POSITIVE-REGULATION-BY-SYMBIONT-OF-ENTRY-INTO-HOST
GOMF-NADPH-BINDING	2.56E-53	0.452602815	0.337	0.08	1.74E-49	6	GOMF-NADPH-BINDING
GOBP-TELOMERE-MAINTENANCE-IN-RESPONSE-TO-DNA-DAMAGE	3.48E-53	0.354463193	0.276	0.056	2.37E-49	6	GOBP-TELOMERE-MAINTENANCE-IN-RESPONSE-TO-DNA-DAMAGE
GOBP-TRANSPORT-OF-VIRUS	4.24E-53	0.282128776	0.563	0.226	2.88E-49	6	GOBP-TRANSPORT-OF-VIRUS
GOBP-CELL-MIGRATION-IN-HINDBRAIN	5.47E-53	0.31288097	0.594	0.217	3.72E-49	6	GOBP-CELL-MIGRATION-IN-HINDBRAIN
GOMF-UBIQUITIN-SPECIFIC-PROTEASE-BINDING	6.03E-53	0.384933826	0.563	0.19	4.10E-49	6	GOMF-UBIQUITIN-SPECIFIC-PROTEASE-BINDING
GOMF-ENDONUCLEASE-ACTIVITY-ACTIVE-WITH-EITHER-RIBO-OR-DEOXYRIBONUCLEIC-ACIDS-AND-PRODUCING-5-PHOSPHOMONOESTERS	6.84E-53	0.312290817	0.303	0.046	4.65E-49	6	GOMF-ENDONUCLEASE-ACTIVITY-ACTIVE-WITH-EITHER-RIBO-OR-DEOXYRIBONUCLEIC-ACIDS-AND-PRODUCING-5-PHOSPHOMONOESTERS
GOBP-FACE-DEVELOPMENT	7.37E-53	0.272633682	0.204	0.042	5.01E-49	6	GOBP-FACE-DEVELOPMENT
GOMF-RNA-ENDONUCLEASE-ACTIVITY-PRODUCING-5-PHOSPHOMONOESTERS	8.85E-53	0.349525051	0.331	0.057	6.01E-49	6	GOMF-RNA-ENDONUCLEASE-ACTIVITY-PRODUCING-5-PHOSPHOMONOESTERS
GOBP-NEGATIVE-REGULATION-OF-ORGANELLE-ASSEMBLY	9.72E-53	0.283251939	0.272	0.044	6.61E-49	6	GOBP-NEGATIVE-REGULATION-OF-ORGANELLE-ASSEMBLY
GOBP-POSITIVE-REGULATION-OF-SYNAPTIC-TRANSMISSION-GABAERGIC	9.91E-53	0.328153118	0.693	0.354	6.74E-49	6	GOBP-POSITIVE-REGULATION-OF-SYNAPTIC-TRANSMISSION-GABAERGIC
GOMF-RNA-POLYMERASE-II-ACTIVITY1	1.07E-52	0.407829465	0.703	0.327	7.30E-49	6	GOMF-RNA-POLYMERASE-II-ACTIVITY
GOBP-RIBONUCLEOSIDE-DIPHOSPHATE-METABOLIC-PROCESS	1.10E-52	0.261264541	0.644	0.261	7.46E-49	6	GOBP-RIBONUCLEOSIDE-DIPHOSPHATE-METABOLIC-PROCESS
GOMF-NUCLEAR-ANDROGEN-RECEPTOR-BINDING	1.22E-52	0.330769227	0.362	0.09	8.31E-49	6	GOMF-NUCLEAR-ANDROGEN-RECEPTOR-BINDING
GOBP-PROTEASOME-ASSEMBLY	1.33E-52	0.49533399	0.579	0.217	9.06E-49	6	GOBP-PROTEASOME-ASSEMBLY
GOBP-CARDIAC-EPITHELIAL-TO-MESENCHYMAL-TRANSITION	1.40E-52	0.276651862	0.325	0.091	9.50E-49	6	GOBP-CARDIAC-EPITHELIAL-TO-MESENCHYMAL-TRANSITION
GOBP-GTP-METABOLIC-PROCESS	1.50E-52	0.302505152	0.588	0.233	1.02E-48	6	GOBP-GTP-METABOLIC-PROCESS
GOBP-PYRIMIDINE-NUCLEOTIDE-CATABOLIC-PROCESS	2.01E-52	0.337792085	0.421	0.122	1.37E-48	6	GOBP-PYRIMIDINE-NUCLEOTIDE-CATABOLIC-PROCESS
GOBP-REGULATION-OF-RUFFLE-ASSEMBLY	2.41E-52	0.290944122	0.424	0.143	1.64E-48	6	GOBP-REGULATION-OF-RUFFLE-ASSEMBLY
GOBP-REGULATION-OF-SYNAPSE-MATURATION	2.52E-52	0.280912262	0.684	0.326	1.71E-48	6	GOBP-REGULATION-OF-SYNAPSE-MATURATION
GOBP-REGULATION-OF-PROTEIN-EXIT-FROM-ENDOPLASMIC-RETICULUM	2.53E-52	0.301396223	0.663	0.305	1.72E-48	6	GOBP-REGULATION-OF-PROTEIN-EXIT-FROM-ENDOPLASMIC-RETICULUM
GOCC-CMG-COMPLEX	3.57E-52	0.591298172	0.545	0.09	2.43E-48	6	GOCC-CMG-COMPLEX
GOBP-NEGATIVE-REGULATION-OF-PLASMA-MEMBRANE-BOUNDED-CELL-PROJECTION-ASSEMBLY	3.69E-52	0.265456935	0.375	0.091	2.51E-48	6	GOBP-NEGATIVE-REGULATION-OF-PLASMA-MEMBRANE-BOUNDED-CELL-PROJECTION-ASSEMBLY
GOBP-NEGATIVE-REGULATION-OF-INTRACELLULAR-STEROID-HORMONE-RECEPTOR-SIGNALING-PATHWAY	5.02E-52	0.25478456	0.467	0.15	3.41E-48	6	GOBP-NEGATIVE-REGULATION-OF-INTRACELLULAR-STEROID-HORMONE-RECEPTOR-SIGNALING-PATHWAY
GOCC-SNO-S-RNA-CONTAINING-RIBONUCLEOPROTEIN-COMPLEX	6.44E-52	0.331688598	0.433	0.126	4.38E-48	6	GOCC-SNO-S-RNA-CONTAINING-RIBONUCLEOPROTEIN-COMPLEX
GOMF-MYOSIN-HEAVY-CHAIN-BINDING1	6.50E-52	0.346588899	0.783	0.465	4.42E-48	6	GOMF-MYOSIN-HEAVY-CHAIN-BINDING
GOBP-MODIFICATION-OF-POSTSYNAPTIC-ACTIN-CYTOSKELETON1	9.11E-52	0.341535751	0.83	0.463	6.19E-48	6	GOBP-MODIFICATION-OF-POSTSYNAPTIC-ACTIN-CYTOSKELETON
GOBP-CELLULAR-COMPONENT-DISASSEMBLY-INVOLVED-IN-EXECUTION-PHASE-OF-APOPTOSIS	9.45E-52	0.250912736	0.368	0.111	6.42E-48	6	GOBP-CELLULAR-COMPONENT-DISASSEMBLY-INVOLVED-IN-EXECUTION-PHASE-OF-APOPTOSIS
GOBP-CHONDROITIN-SULFATE-PROTEOGLYCAN-BIOSYNTHETIC-PROCESS1	9.68E-52	0.325219196	0.356	0.118	6.58E-48	6	GOBP-CHONDROITIN-SULFATE-PROTEOGLYCAN-BIOSYNTHETIC-PROCESS
GOCC-MLL1-2-COMPLEX	1.11E-51	0.313906487	0.183	0.041	7.57E-48	6	GOCC-MLL1-2-COMPLEX
GOBP-REGULATION-OF-MAMMARY-GLAND-EPITHELIAL-CELL-PROLIFERATION	1.14E-51	0.332671462	0.56	0.234	7.78E-48	6	GOBP-REGULATION-OF-MAMMARY-GLAND-EPITHELIAL-CELL-PROLIFERATION
GOBP-NEGATIVE-REGULATION-OF-PROTEIN-LOCALIZATION-TO-CELL-PERIPHERY	1.18E-51	0.291248526	0.44	0.154	8.05E-48	6	GOBP-NEGATIVE-REGULATION-OF-PROTEIN-LOCALIZATION-TO-CELL-PERIPHERY
GOCC-PROTEASOME-COMPLEX	1.45E-51	0.346161073	0.498	0.17	9.87E-48	6	GOCC-PROTEASOME-COMPLEX
GOBP-REGULATION-OF-CALCINEURIN-MEDIATED-SIGNALING	1.93E-51	0.256355254	0.378	0.093	1.31E-47	6	GOBP-REGULATION-OF-CALCINEURIN-MEDIATED-SIGNALING
GOBP-POSITIVE-REGULATION-OF-TELOMERE-MAINTENANCE-VIA-TELOMERE-LENGTHENING	2.13E-51	0.299634176	0.393	0.11	1.45E-47	6	GOBP-POSITIVE-REGULATION-OF-TELOMERE-MAINTENANCE-VIA-TELOMERE-LENGTHENING
GOMF-INSULIN-LIKE-GROWTH-FACTOR-RECEPTOR-BINDING	2.18E-51	0.397463704	0.483	0.152	1.48E-47	6	GOMF-INSULIN-LIKE-GROWTH-FACTOR-RECEPTOR-BINDING
GOCC-PRESPLICEOSOME	2.49E-51	0.382714832	0.545	0.218	1.70E-47	6	GOCC-PRESPLICEOSOME
GOMF-ATPASE-ACTIVATOR-ACTIVITY	2.72E-51	0.40197275	0.368	0.104	1.85E-47	6	GOMF-ATPASE-ACTIVATOR-ACTIVITY
GOCC-INO80-TYPE-COMPLEX	3.18E-51	0.336639672	0.248	0.064	2.16E-47	6	GOCC-INO80-TYPE-COMPLEX
GOBP-ACTIN-FILAMENT-SEVERING	3.84E-51	0.330943682	0.641	0.289	2.61E-47	6	GOBP-ACTIN-FILAMENT-SEVERING
GOMF-RNA-POLYMERASE-ACTIVITY	3.85E-51	0.274767763	0.505	0.179	2.61E-47	6	GOMF-RNA-POLYMERASE-ACTIVITY
GOBP-MELANOSOME-ASSEMBLY	4.35E-51	0.379802625	0.331	0.081	2.96E-47	6	GOBP-MELANOSOME-ASSEMBLY
GOBP-CELLULAR-METABOLIC-COMPOUND-SALVAGE	4.47E-51	0.309515373	0.297	0.089	3.04E-47	6	GOBP-CELLULAR-METABOLIC-COMPOUND-SALVAGE
GOBP-NEGATIVE-REGULATION-OF-DNA-TEMPLATED-TRANSCRIPTION-ELONGATION	5.72E-51	0.405740502	0.291	0.068	3.89E-47	6	GOBP-NEGATIVE-REGULATION-OF-DNA-TEMPLATED-TRANSCRIPTION-ELONGATION
GOBP-NEGATIVE-REGULATION-OF-CALCIUM-MEDIATED-SIGNALING	9.01E-51	0.318773026	0.449	0.113	6.13E-47	6	GOBP-NEGATIVE-REGULATION-OF-CALCIUM-MEDIATED-SIGNALING
GOBP-FACE-MORPHOGENESIS1	1.10E-50	0.316591751	0.223	0.058	7.46E-47	6	GOBP-FACE-MORPHOGENESIS
GOBP-CHEMOKINE-C-X-C-MOTIF-LIGAND-2-PRODUCTION	1.27E-50	0.253585581	0.551	0.235	8.64E-47	6	GOBP-CHEMOKINE-C-X-C-MOTIF-LIGAND-2-PRODUCTION
GOBP-POSTSYNAPTIC-NEUROTRANSMITTER-RECEPTOR-INTERNALIZATION	1.50E-50	0.294752307	0.415	0.121	1.02E-46	6	GOBP-POSTSYNAPTIC-NEUROTRANSMITTER-RECEPTOR-INTERNALIZATION
GOBP-AORTA-MORPHOGENESIS1	1.55E-50	0.280520804	0.418	0.132	1.06E-46	6	GOBP-AORTA-MORPHOGENESIS
GOBP-METHIONINE-METABOLIC-PROCESS	1.57E-50	0.377507198	0.257	0.069	1.07E-46	6	GOBP-METHIONINE-METABOLIC-PROCESS
GOBP-REGULATION-OF-EXIT-FROM-MITOSIS	1.57E-50	0.337657017	0.545	0.193	1.07E-46	6	GOBP-REGULATION-OF-EXIT-FROM-MITOSIS
GOBP-REGULATION-OF-ENDOTHELIAL-CELL-DIFFERENTIATION	1.69E-50	0.251288198	0.483	0.142	1.15E-46	6	GOBP-REGULATION-OF-ENDOTHELIAL-CELL-DIFFERENTIATION
GOBP-ESTABLISHMENT-OF-SISTER-CHROMATID-COHESION	1.76E-50	0.492213091	0.464	0.15	1.20E-46	6	GOBP-ESTABLISHMENT-OF-SISTER-CHROMATID-COHESION
GOBP-POSITIVE-REGULATION-OF-TELOMERE-CAPPING	2.13E-50	0.40760223	0.341	0.085	1.45E-46	6	GOBP-POSITIVE-REGULATION-OF-TELOMERE-CAPPING
GOBP-LONG-CHAIN-FATTY-ACYL-COA-METABOLIC-PROCESS	2.60E-50	0.288301872	0.452	0.122	1.77E-46	6	GOBP-LONG-CHAIN-FATTY-ACYL-COA-METABOLIC-PROCESS
GOBP-NEGATIVE-REGULATION-OF-TORC1-SIGNALING	2.80E-50	0.2922457	0.173	0.033	1.90E-46	6	GOBP-NEGATIVE-REGULATION-OF-TORC1-SIGNALING
GOMF-DYNEIN-COMPLEX-BINDING	2.81E-50	0.270624382	0.384	0.106	1.91E-46	6	GOMF-DYNEIN-COMPLEX-BINDING
GOBP-NEGATIVE-REGULATION-OF-PROTEIN-LOCALIZATION-TO-MEMBRANE	3.58E-50	0.252884583	0.412	0.145	2.43E-46	6	GOBP-NEGATIVE-REGULATION-OF-PROTEIN-LOCALIZATION-TO-MEMBRANE
GOBP-PROTEIN-TRIMERIZATION1	4.58E-50	0.312696231	0.526	0.185	3.11E-46	6	GOBP-PROTEIN-TRIMERIZATION
GOMF-TELOMERASE-RNA-BINDING	5.52E-50	0.326898437	0.52	0.203	3.75E-46	6	GOMF-TELOMERASE-RNA-BINDING
GOBP-POSITIVE-REGULATION-OF-UBIQUITIN-PROTEIN-TRANSFERASE-ACTIVITY	9.94E-50	0.308444597	0.548	0.197	6.75E-46	6	GOBP-POSITIVE-REGULATION-OF-UBIQUITIN-PROTEIN-TRANSFERASE-ACTIVITY
GOBP-REGULATION-OF-PINOCYTOSIS	1.34E-49	0.37251991	0.675	0.323	9.09E-46	6	GOBP-REGULATION-OF-PINOCYTOSIS
GOCC-CYTOPLASMIC-DYNEIN-COMPLEX	1.74E-49	0.345452815	0.396	0.143	1.18E-45	6	GOCC-CYTOPLASMIC-DYNEIN-COMPLEX
GOBP-NEGATIVE-REGULATION-OF-MRNA-PROCESSING	1.91E-49	0.292876828	0.641	0.267	1.30E-45	6	GOBP-NEGATIVE-REGULATION-OF-MRNA-PROCESSING
GOBP-PINOCYTOSIS	1.99E-49	0.298132448	0.666	0.268	1.35E-45	6	GOBP-PINOCYTOSIS
GOBP-PYRIMIDINE-NUCLEOBASE-METABOLIC-PROCESS	2.04E-49	0.271214264	0.458	0.168	1.39E-45	6	GOBP-PYRIMIDINE-NUCLEOBASE-METABOLIC-PROCESS
GOMF-INTRAMOLECULAR-OXIDOREDUCTASE-ACTIVITY	2.56E-49	0.275720451	0.471	0.167	1.74E-45	6	GOMF-INTRAMOLECULAR-OXIDOREDUCTASE-ACTIVITY
GOBP-CONSTITUTIVE-HETEROCHROMATIN-FORMATION	2.83E-49	0.461250165	0.433	0.123	1.92E-45	6	GOBP-CONSTITUTIVE-HETEROCHROMATIN-FORMATION
GOBP-NEGATIVE-REGULATION-OF-CYSTEINE-TYPE-ENDOPEPTIDASE-ACTIVITY-INVOLVED-IN-APOPTOTIC-PROCESS	3.94E-49	0.251864723	0.437	0.161	2.68E-45	6	GOBP-NEGATIVE-REGULATION-OF-CYSTEINE-TYPE-ENDOPEPTIDASE-ACTIVITY-INVOLVED-IN-APOPTOTIC-PROCESS
GOBP-SCHWANN-CELL-DIFFERENTIATION	5.47E-49	0.255878515	0.263	0.059	3.72E-45	6	GOBP-SCHWANN-CELL-DIFFERENTIATION
GOBP-NEUROTRANSMITTER-RECEPTOR-INTERNALIZATION	5.48E-49	0.266534248	0.43	0.127	3.73E-45	6	GOBP-NEUROTRANSMITTER-RECEPTOR-INTERNALIZATION
GOBP-MAINTENANCE-OF-PROTEIN-LOCALIZATION-IN-ENDOPLASMIC-RETICULUM1	5.78E-49	0.382539547	0.774	0.408	3.93E-45	6	GOBP-MAINTENANCE-OF-PROTEIN-LOCALIZATION-IN-ENDOPLASMIC-RETICULUM
GOBP-NEGATIVE-REGULATION-OF-INTRINSIC-APOPTOTIC-SIGNALING-PATHWAY-BY-P53-CLASS-MEDIATOR1	5.98E-49	0.310728343	0.533	0.233	4.07E-45	6	GOBP-NEGATIVE-REGULATION-OF-INTRINSIC-APOPTOTIC-SIGNALING-PATHWAY-BY-P53-CLASS-MEDIATOR
GOMF-HISTONE-H3-KINASE-ACTIVITY	6.15E-49	0.338669821	0.446	0.097	4.18E-45	6	GOMF-HISTONE-H3-KINASE-ACTIVITY
GOBP-BONE-CELL-DEVELOPMENT1	6.17E-49	0.296734974	0.604	0.241	4.20E-45	6	GOBP-BONE-CELL-DEVELOPMENT
GOCC-CYTOSOLIC-REGION	7.10E-49	0.288294221	0.638	0.308	4.83E-45	6	GOCC-CYTOSOLIC-REGION
GOBP-CELLULAR-RESPONSE-TO-TESTOSTERONE-STIMULUS	7.49E-49	0.40100835	0.449	0.144	5.09E-45	6	GOBP-CELLULAR-RESPONSE-TO-TESTOSTERONE-STIMULUS
GOMF-PEPTIDASE-ACTIVATOR-ACTIVITY	7.52E-49	0.251157965	0.396	0.112	5.11E-45	6	GOMF-PEPTIDASE-ACTIVATOR-ACTIVITY
GOBP-REGULATION-OF-MOTOR-NEURON-APOPTOTIC-PROCESS	8.04E-49	0.349555441	0.588	0.247	5.47E-45	6	GOBP-REGULATION-OF-MOTOR-NEURON-APOPTOTIC-PROCESS
GOCC-BETA-CATENIN-DESTRUCTION-COMPLEX	8.26E-49	0.404399094	0.601	0.267	5.62E-45	6	GOCC-BETA-CATENIN-DESTRUCTION-COMPLEX
GOBP-POSITIVE-REGULATION-OF-RUFFLE-ASSEMBLY	8.27E-49	0.3654418	0.492	0.193	5.62E-45	6	GOBP-POSITIVE-REGULATION-OF-RUFFLE-ASSEMBLY
GOCC-SAGA-TYPE-COMPLEX	9.03E-49	0.253528094	0.337	0.091	6.14E-45	6	GOCC-SAGA-TYPE-COMPLEX
GOBP-ESTABLISHMENT-OF-PROTEIN-LOCALIZATION-TO-MITOCHONDRIAL-MEMBRANE	1.08E-48	0.265480663	0.579	0.238	7.32E-45	6	GOBP-ESTABLISHMENT-OF-PROTEIN-LOCALIZATION-TO-MITOCHONDRIAL-MEMBRANE
GOBP-MITOTIC-RECOMBINATION	1.35E-48	0.331577431	0.276	0.066	9.16E-45	6	GOBP-MITOTIC-RECOMBINATION
GOMF-DISORDERED-DOMAIN-SPECIFIC-BINDING	1.51E-48	0.302920482	0.337	0.102	1.03E-44	6	GOMF-DISORDERED-DOMAIN-SPECIFIC-BINDING
GOBP-PROTEIN-INSERTION-INTO-ER-MEMBRANE-BY-STOP-TRANSFER-MEMBRANE-ANCHOR-SEQUENCE	2.67E-48	0.501937764	0.498	0.185	1.81E-44	6	GOBP-PROTEIN-INSERTION-INTO-ER-MEMBRANE-BY-STOP-TRANSFER-MEMBRANE-ANCHOR-SEQUENCE
GOMF-PEPTIDE-N-ACETYLTRANSFERASE-ACTIVITY	3.14E-48	0.251967465	0.127	0.028	2.14E-44	6	GOMF-PEPTIDE-N-ACETYLTRANSFERASE-ACTIVITY
GOMF-MAP-KINASE-KINASE-ACTIVITY	3.16E-48	0.408520482	0.245	0.055	2.15E-44	6	GOMF-MAP-KINASE-KINASE-ACTIVITY
GOBP-NEGATIVE-REGULATION-OF-PROTEIN-MATURATION1	3.31E-48	0.33550885	0.409	0.139	2.25E-44	6	GOBP-NEGATIVE-REGULATION-OF-PROTEIN-MATURATION
GOMF-GTPASE-ACTIVATING-PROTEIN-BINDING	3.44E-48	0.360944826	0.437	0.162	2.34E-44	6	GOMF-GTPASE-ACTIVATING-PROTEIN-BINDING
GOMF-HISTONE-H3-METHYLTRANSFERASE-ACTIVITY	3.50E-48	0.272728726	0.18	0.039	2.38E-44	6	GOMF-HISTONE-H3-METHYLTRANSFERASE-ACTIVITY
GOMF-ATP-DEPENDENT-CHROMATIN-REMODELER-ACTIVITY	3.93E-48	0.28118768	0.251	0.049	2.67E-44	6	GOMF-ATP-DEPENDENT-CHROMATIN-REMODELER-ACTIVITY
GOBP-LAYER-FORMATION-IN-CEREBRAL-CORTEX1	4.04E-48	0.401285147	0.632	0.255	2.74E-44	6	GOBP-LAYER-FORMATION-IN-CEREBRAL-CORTEX
GOBP-CELLULAR-RESPONSE-TO-UV-B1	4.91E-48	0.408289674	0.347	0.116	3.34E-44	6	GOBP-CELLULAR-RESPONSE-TO-UV-B
GOMF-NUCLEOTIDASE-ACTIVITY	9.47E-48	0.387426945	0.526	0.209	6.44E-44	6	GOMF-NUCLEOTIDASE-ACTIVITY
GOBP-POSITIVE-REGULATION-OF-TELOMERASE-RNA-LOCALIZATION-TO-CAJAL-BODY	1.16E-47	0.407143497	0.57	0.235	7.88E-44	6	GOBP-POSITIVE-REGULATION-OF-TELOMERASE-RNA-LOCALIZATION-TO-CAJAL-BODY
GOBP-HEAD-MORPHOGENESIS1	1.19E-47	0.266178734	0.251	0.065	8.08E-44	6	GOBP-HEAD-MORPHOGENESIS
GOBP-REGULATION-OF-NUCLEOBASE-CONTAINING-COMPOUND-TRANSPORT	1.24E-47	0.399604457	0.232	0.062	8.44E-44	6	GOBP-REGULATION-OF-NUCLEOBASE-CONTAINING-COMPOUND-TRANSPORT
GOMF-STRUCTURAL-MOLECULE-ACTIVITY-CONFERRING-ELASTICITY1	1.36E-47	0.421905565	0.622	0.238	9.23E-44	6	GOMF-STRUCTURAL-MOLECULE-ACTIVITY-CONFERRING-ELASTICITY
GOBP-REGULATION-OF-MEGAKARYOCYTE-DIFFERENTIATION	1.47E-47	0.262091977	0.511	0.21	9.99E-44	6	GOBP-REGULATION-OF-MEGAKARYOCYTE-DIFFERENTIATION
GOBP-TRANSLATIONAL-TERMINATION	1.61E-47	0.407853299	0.359	0.096	1.10E-43	6	GOBP-TRANSLATIONAL-TERMINATION
GOCC-SEX-CHROMOSOME	1.65E-47	0.27701347	0.443	0.147	1.12E-43	6	GOCC-SEX-CHROMOSOME
GOBP-BASE-EXCISION-REPAIR	1.80E-47	0.301221833	0.229	0.024	1.22E-43	6	GOBP-BASE-EXCISION-REPAIR
GOBP-REGULATION-OF-TELOMERE-MAINTENANCE-IN-RESPONSE-TO-DNA-DAMAGE	1.85E-47	0.360491895	0.22	0.057	1.26E-43	6	GOBP-REGULATION-OF-TELOMERE-MAINTENANCE-IN-RESPONSE-TO-DNA-DAMAGE
GOBP-POSITIVE-REGULATION-OF-SODIUM-ION-TRANSMEMBRANE-TRANSPORT1	2.23E-47	0.340325422	0.495	0.179	1.52E-43	6	GOBP-POSITIVE-REGULATION-OF-SODIUM-ION-TRANSMEMBRANE-TRANSPORT
GOBP-CARDIAC-NEURAL-CREST-CELL-DEVELOPMENT-INVOLVED-IN-OUTFLOW-TRACT-MORPHOGENESIS	2.25E-47	0.360008681	0.582	0.234	1.53E-43	6	GOBP-CARDIAC-NEURAL-CREST-CELL-DEVELOPMENT-INVOLVED-IN-OUTFLOW-TRACT-MORPHOGENESIS
GOBP-MITOTIC-NUCLEAR-MEMBRANE-ORGANIZATION	2.55E-47	0.458141726	0.511	0.197	1.73E-43	6	GOBP-MITOTIC-NUCLEAR-MEMBRANE-ORGANIZATION
GOBP-REGULATION-OF-B-CELL-APOPTOTIC-PROCESS	3.12E-47	0.283829558	0.464	0.176	2.12E-43	6	GOBP-REGULATION-OF-B-CELL-APOPTOTIC-PROCESS
GOBP-RRNA-TRANSCRIPTION	5.50E-47	0.291910024	0.381	0.092	3.74E-43	6	GOBP-RRNA-TRANSCRIPTION
GOBP-REGULATION-OF-PLASMA-MEMBRANE-ORGANIZATION1	7.37E-47	0.299489146	0.697	0.347	5.01E-43	6	GOBP-REGULATION-OF-PLASMA-MEMBRANE-ORGANIZATION
GOBP-TELOMERE-CAPPING	8.74E-47	0.287647987	0.214	0.044	5.94E-43	6	GOBP-TELOMERE-CAPPING
GOBP-ANATOMICAL-STRUCTURE-ARRANGEMENT	1.09E-46	0.366603847	0.706	0.372	7.39E-43	6	GOBP-ANATOMICAL-STRUCTURE-ARRANGEMENT
GOBP-RESPIRATORY-CHAIN-COMPLEX-IV-ASSEMBLY	1.22E-46	0.314888942	0.523	0.162	8.32E-43	6	GOBP-RESPIRATORY-CHAIN-COMPLEX-IV-ASSEMBLY
GOCC-U2-TYPE-CATALYTIC-STEP-2-SPLICEOSOME1	1.33E-46	0.286601051	0.502	0.197	9.07E-43	6	GOCC-U2-TYPE-CATALYTIC-STEP-2-SPLICEOSOME
GOCC-CASPASE-COMPLEX1	1.77E-46	0.40549115	0.56	0.221	1.21E-42	6	GOCC-CASPASE-COMPLEX
GOBP-ER-ASSOCIATED-MISFOLDED-PROTEIN-CATABOLIC-PROCESS	2.26E-46	0.480563855	0.353	0.107	1.53E-42	6	GOBP-ER-ASSOCIATED-MISFOLDED-PROTEIN-CATABOLIC-PROCESS
GOMF-NUCLEAR-RETINOIC-ACID-RECEPTOR-BINDING	2.42E-46	0.298740633	0.307	0.084	1.65E-42	6	GOMF-NUCLEAR-RETINOIC-ACID-RECEPTOR-BINDING
GOCC-CELL-TRAILING-EDGE	2.55E-46	0.349280998	0.502	0.177	1.73E-42	6	GOCC-CELL-TRAILING-EDGE
GOBP-REGULATION-OF-VESICLE-SIZE	2.65E-46	0.335978398	0.604	0.278	1.80E-42	6	GOBP-REGULATION-OF-VESICLE-SIZE
GOBP-TETRAPYRROLE-BIOSYNTHETIC-PROCESS1	3.63E-46	0.293709897	0.303	0.077	2.47E-42	6	GOBP-TETRAPYRROLE-BIOSYNTHETIC-PROCESS
GOBP-CELLULAR-RESPONSE-TO-VITAMIN-D1	3.70E-46	0.288960581	0.344	0.121	2.51E-42	6	GOBP-CELLULAR-RESPONSE-TO-VITAMIN-D
GOBP-CORPUS-CALLOSUM-DEVELOPMENT	4.38E-46	0.302614547	0.232	0.05	2.98E-42	6	GOBP-CORPUS-CALLOSUM-DEVELOPMENT
GOBP-REGULATION-OF-NUCLEAR-TRANSCRIBED-MRNA-CATABOLIC-PROCESS-NONSENSE-MEDIATED-DECAY	5.83E-46	0.388314604	0.498	0.172	3.96E-42	6	GOBP-REGULATION-OF-NUCLEAR-TRANSCRIBED-MRNA-CATABOLIC-PROCESS-NONSENSE-MEDIATED-DECAY
GOBP-NUCLEAR-MEMBRANE-ORGANIZATION	6.20E-46	0.269280955	0.319	0.089	4.22E-42	6	GOBP-NUCLEAR-MEMBRANE-ORGANIZATION
GOMF-MRNA-5-PHOSPHATASE-ACTIVITY	6.64E-46	0.47462574	0.316	0.086	4.51E-42	6	GOMF-MRNA-5-PHOSPHATASE-ACTIVITY
GOBP-PIGMENT-GRANULE-ORGANIZATION	9.16E-46	0.256969419	0.248	0.076	6.22E-42	6	GOBP-PIGMENT-GRANULE-ORGANIZATION
GOCC-RNA-POLYMERASE-II-TRANSCRIPTION-REPRESSOR-COMPLEX	1.04E-45	0.34927081	0.39	0.138	7.06E-42	6	GOCC-RNA-POLYMERASE-II-TRANSCRIPTION-REPRESSOR-COMPLEX
GOBP-INNER-MITOCHONDRIAL-MEMBRANE-ORGANIZATION	1.17E-45	0.314202331	0.322	0.081	7.96E-42	6	GOBP-INNER-MITOCHONDRIAL-MEMBRANE-ORGANIZATION
GOCC-IRON-SULFUR-CLUSTER-ASSEMBLY-COMPLEX	1.56E-45	0.426695296	0.585	0.237	1.06E-41	6	GOCC-IRON-SULFUR-CLUSTER-ASSEMBLY-COMPLEX
GOMF-ADENYLATE-CYCLASE-BINDING	1.60E-45	0.275358797	0.83	0.479	1.09E-41	6	GOMF-ADENYLATE-CYCLASE-BINDING
GOBP-P-BODY-ASSEMBLY	1.60E-45	0.320879049	0.381	0.141	1.09E-41	6	GOBP-P-BODY-ASSEMBLY
GOBP-FATTY-ACID-ELONGATION	1.65E-45	0.37083262	0.498	0.18	1.12E-41	6	GOBP-FATTY-ACID-ELONGATION
GOBP-PROTEIN-LOCALIZATION-TO-PRESYNAPSE	1.68E-45	0.29978237	0.724	0.428	1.14E-41	6	GOBP-PROTEIN-LOCALIZATION-TO-PRESYNAPSE
GOMF-RNA-7-METHYLGUANOSINE-CAP-BINDING	1.71E-45	0.36175039	0.495	0.169	1.16E-41	6	GOMF-RNA-7-METHYLGUANOSINE-CAP-BINDING
GOMF-UBIQUITIN-UBIQUITIN-LIGASE-ACTIVITY	1.75E-45	0.324557296	0.495	0.199	1.19E-41	6	GOMF-UBIQUITIN-UBIQUITIN-LIGASE-ACTIVITY
GOBP-REGULATION-OF-PHOSPHOLIPID-TRANSPORT	2.07E-45	0.288608607	0.752	0.467	1.41E-41	6	GOBP-REGULATION-OF-PHOSPHOLIPID-TRANSPORT
GOCC-PROTEIN-FOLDING-CHAPERONE-COMPLEX	3.19E-45	0.284962679	0.452	0.16	2.17E-41	6	GOCC-PROTEIN-FOLDING-CHAPERONE-COMPLEX
GOCC-RNA-POLYMERASE-II-CORE-COMPLEX	3.89E-45	0.342211194	0.613	0.297	2.64E-41	6	GOCC-RNA-POLYMERASE-II-CORE-COMPLEX
GOMF-2-IRON-2-SULFUR-CLUSTER-BINDING	3.93E-45	0.344338148	0.502	0.176	2.67E-41	6	GOMF-2-IRON-2-SULFUR-CLUSTER-BINDING
GOMF-PROTEIN-CARRIER-CHAPERONE	5.61E-45	0.287126615	0.415	0.178	3.81E-41	6	GOMF-PROTEIN-CARRIER-CHAPERONE
GOBP-CD40-SIGNALING-PATHWAY	6.36E-45	0.355653822	0.526	0.235	4.32E-41	6	GOBP-CD40-SIGNALING-PATHWAY
GOBP-NEGATIVE-REGULATION-OF-MUSCLE-HYPERTROPHY	6.89E-45	0.281596041	0.356	0.114	4.68E-41	6	GOBP-NEGATIVE-REGULATION-OF-MUSCLE-HYPERTROPHY
GOCC-PCG-PROTEIN-COMPLEX	9.13E-45	0.284546334	0.142	0.05	6.20E-41	6	GOCC-PCG-PROTEIN-COMPLEX
GOMF-PRE-MRNA-BINDING	1.02E-44	0.250492701	0.31	0.089	6.92E-41	6	GOMF-PRE-MRNA-BINDING
GOBP-NEGATIVE-REGULATION-OF-PHAGOCYTOSIS	1.03E-44	0.25741691	0.672	0.344	7.01E-41	6	GOBP-NEGATIVE-REGULATION-OF-PHAGOCYTOSIS
GOBP-POSITIVE-REGULATION-OF-TRANSCRIPTION-BY-RNA-POLYMERASE-I	1.11E-44	0.274511862	0.316	0.081	7.58E-41	6	GOBP-POSITIVE-REGULATION-OF-TRANSCRIPTION-BY-RNA-POLYMERASE-I
GOBP-INTRACELLULAR-TRANSPORT-OF-VIRUS	1.15E-44	0.35244201	0.514	0.183	7.81E-41	6	GOBP-INTRACELLULAR-TRANSPORT-OF-VIRUS
GOBP-REGULATION-OF-RNA-EXPORT-FROM-NUCLEUS	1.18E-44	0.420679917	0.214	0.056	8.03E-41	6	GOBP-REGULATION-OF-RNA-EXPORT-FROM-NUCLEUS
GOBP-RESPONSE-TO-L-GLUTAMATE	1.65E-44	0.298097208	0.576	0.271	1.12E-40	6	GOBP-RESPONSE-TO-L-GLUTAMATE
GOBP-MITOCHONDRIAL-ELECTRON-TRANSPORT-UBIQUINOL-TO-CYTOCHROME-C1	1.71E-44	0.366104489	0.731	0.423	1.16E-40	6	GOBP-MITOCHONDRIAL-ELECTRON-TRANSPORT-UBIQUINOL-TO-CYTOCHROME-C
GOBP-REGULATION-OF-MESENCHYMAL-CELL-PROLIFERATION1	1.79E-44	0.252963988	0.303	0.102	1.22E-40	6	GOBP-REGULATION-OF-MESENCHYMAL-CELL-PROLIFERATION
GOCC-CUL4-RING-E3-UBIQUITIN-LIGASE-COMPLEX	1.90E-44	0.270756163	0.17	0.037	1.29E-40	6	GOCC-CUL4-RING-E3-UBIQUITIN-LIGASE-COMPLEX
GOBP-MOTOR-NEURON-APOPTOTIC-PROCESS	2.05E-44	0.296339523	0.412	0.162	1.39E-40	6	GOBP-MOTOR-NEURON-APOPTOTIC-PROCESS
GOCC-TRANSCRIPTION-FACTOR-TFTC-COMPLEX	2.36E-44	0.316228033	0.511	0.21	1.61E-40	6	GOCC-TRANSCRIPTION-FACTOR-TFTC-COMPLEX
GOBP-POSITIVE-REGULATION-OF-EXTRACELLULAR-MATRIX-ASSEMBLY1	2.87E-44	0.395629952	0.387	0.109	1.95E-40	6	GOBP-POSITIVE-REGULATION-OF-EXTRACELLULAR-MATRIX-ASSEMBLY
GOBP-MITOCHONDRIAL-CYTOCHROME-C-OXIDASE-ASSEMBLY	3.14E-44	0.330050055	0.557	0.199	2.13E-40	6	GOBP-MITOCHONDRIAL-CYTOCHROME-C-OXIDASE-ASSEMBLY
GOCC-COPI-COATED-VESICLE1	3.63E-44	0.323732751	0.557	0.259	2.47E-40	6	GOCC-COPI-COATED-VESICLE
GOMF-FATTY-ACID-DERIVATIVE-BINDING	3.65E-44	0.313784392	0.545	0.223	2.48E-40	6	GOMF-FATTY-ACID-DERIVATIVE-BINDING
GOMF-LYSOPHOSPHOLIPID-ACYLTRANSFERASE-ACTIVITY	4.56E-44	0.335210765	0.232	0.039	3.10E-40	6	GOMF-LYSOPHOSPHOLIPID-ACYLTRANSFERASE-ACTIVITY
GOBP-TELOMERASE-RNA-LOCALIZATION	4.71E-44	0.340021618	0.548	0.227	3.20E-40	6	GOBP-TELOMERASE-RNA-LOCALIZATION
GOBP-POSITIVE-REGULATION-OF-TRANSLATIONAL-INITIATION	5.22E-44	0.327239314	0.313	0.084	3.55E-40	6	GOBP-POSITIVE-REGULATION-OF-TRANSLATIONAL-INITIATION
GOBP-TRICARBOXYLIC-ACID-CYCLE	5.44E-44	0.324124859	0.269	0.078	3.70E-40	6	GOBP-TRICARBOXYLIC-ACID-CYCLE
GOBP-RESPONSE-TO-X-RAY	5.65E-44	0.252882613	0.464	0.194	3.84E-40	6	GOBP-RESPONSE-TO-X-RAY
GOCC-BCL-2-FAMILY-PROTEIN-COMPLEX	6.19E-44	0.355639483	0.653	0.307	4.21E-40	6	GOCC-BCL-2-FAMILY-PROTEIN-COMPLEX
GOMF-PLATELET-DERIVED-GROWTH-FACTOR-RECEPTOR-BINDING	6.25E-44	0.360360193	0.372	0.127	4.25E-40	6	GOMF-PLATELET-DERIVED-GROWTH-FACTOR-RECEPTOR-BINDING
GOBP-POSITIVE-REGULATION-OF-SODIUM-ION-TRANSMEMBRANE-TRANSPORTER-ACTIVITY1	6.92E-44	0.350306554	0.495	0.182	4.70E-40	6	GOBP-POSITIVE-REGULATION-OF-SODIUM-ION-TRANSMEMBRANE-TRANSPORTER-ACTIVITY
GOMF-CYCLIN-DEPENDENT-PROTEIN-SERINE-THREONINE-KINASE-INHIBITOR-ACTIVITY	7.08E-44	0.396947034	0.3	0.086	4.81E-40	6	GOMF-CYCLIN-DEPENDENT-PROTEIN-SERINE-THREONINE-KINASE-INHIBITOR-ACTIVITY
GOBP-ASYMMETRIC-CELL-DIVISION	7.37E-44	0.346279237	0.402	0.16	5.01E-40	6	GOBP-ASYMMETRIC-CELL-DIVISION
GOMF-ATP-DEPENDENT-DNA-DAMAGE-SENSOR-ACTIVITY	7.46E-44	0.382563426	0.269	0.05	5.07E-40	6	GOMF-ATP-DEPENDENT-DNA-DAMAGE-SENSOR-ACTIVITY
GOMF-RNA-CAP-BINDING	1.17E-43	0.286805477	0.337	0.109	7.97E-40	6	GOMF-RNA-CAP-BINDING
GOMF-ACYL-COA-BINDING	1.39E-43	0.301847766	0.483	0.174	9.43E-40	6	GOMF-ACYL-COA-BINDING
GOCC-COPII-VESICLE-COAT1	1.54E-43	0.354362034	0.573	0.25	1.05E-39	6	GOCC-COPII-VESICLE-COAT
GOBP-NEGATIVE-REGULATION-OF-ANOIKIS	1.76E-43	0.298689645	0.498	0.217	1.20E-39	6	GOBP-NEGATIVE-REGULATION-OF-ANOIKIS
GOMF-PHOSPHOLIPID-TRANSFER-ACTIVITY	2.11E-43	0.312141035	0.446	0.151	1.44E-39	6	GOMF-PHOSPHOLIPID-TRANSFER-ACTIVITY
GOCC-LATERAL-ELEMENT	2.66E-43	0.294806059	0.706	0.322	1.80E-39	6	GOCC-LATERAL-ELEMENT
GOBP-REGULATION-OF-CELL-FATE-SPECIFICATION	2.69E-43	0.277497295	0.406	0.128	1.83E-39	6	GOBP-REGULATION-OF-CELL-FATE-SPECIFICATION
GOMF-GALACTOSYLTRANSFERASE-ACTIVITY	2.70E-43	0.287621389	0.254	0.052	1.83E-39	6	GOMF-GALACTOSYLTRANSFERASE-ACTIVITY
GOMF-ANNEALING-ACTIVITY	2.87E-43	0.404035693	0.471	0.197	1.95E-39	6	GOMF-ANNEALING-ACTIVITY
GOBP-GLYCOLYTIC-PROCESS-THROUGH-FRUCTOSE-6-PHOSPHATE1	3.77E-43	0.305188958	0.625	0.315	2.57E-39	6	GOBP-GLYCOLYTIC-PROCESS-THROUGH-FRUCTOSE-6-PHOSPHATE
GOBP-CORTICOSTEROID-RECEPTOR-SIGNALING-PATHWAY	4.43E-43	0.330273579	0.542	0.252	3.01E-39	6	GOBP-CORTICOSTEROID-RECEPTOR-SIGNALING-PATHWAY
GOBP-POSITIVE-REGULATION-OF-NEURON-PROJECTION-REGENERATION1	6.29E-43	0.380789729	0.433	0.144	4.28E-39	6	GOBP-POSITIVE-REGULATION-OF-NEURON-PROJECTION-REGENERATION
GOBP-PROTEIN-HETEROTETRAMERIZATION	6.40E-43	0.359201603	0.263	0.063	4.35E-39	6	GOBP-PROTEIN-HETEROTETRAMERIZATION
GOBP-REGULATION-OF-TELOMERE-CAPPING	6.90E-43	0.320454756	0.276	0.059	4.69E-39	6	GOBP-REGULATION-OF-TELOMERE-CAPPING
GOBP-DNA-METHYLATION-DEPENDENT-HETEROCHROMATIN-FORMATION	8.32E-43	0.265481603	0.285	0.057	5.66E-39	6	GOBP-DNA-METHYLATION-DEPENDENT-HETEROCHROMATIN-FORMATION
GOMF-OXIDOREDUCTASE-ACTIVITY-ACTING-ON-THE-CH-NH2-GROUP-OF-DONORS-OXYGEN-AS-ACCEPTOR1	1.08E-42	0.331333478	0.514	0.203	7.37E-39	6	GOMF-OXIDOREDUCTASE-ACTIVITY-ACTING-ON-THE-CH-NH2-GROUP-OF-DONORS-OXYGEN-AS-ACCEPTOR
GOBP-CRANIOFACIAL-SUTURE-MORPHOGENESIS	1.36E-42	0.326948448	0.563	0.224	9.22E-39	6	GOBP-CRANIOFACIAL-SUTURE-MORPHOGENESIS
GOCC-ENDONUCLEASE-COMPLEX	1.53E-42	0.264225202	0.232	0.061	1.04E-38	6	GOCC-ENDONUCLEASE-COMPLEX
GOBP-REGULATION-OF-EXTRACELLULAR-MATRIX-ASSEMBLY1	1.72E-42	0.346480321	0.251	0.071	1.17E-38	6	GOBP-REGULATION-OF-EXTRACELLULAR-MATRIX-ASSEMBLY
GOBP-PURINE-RIBONUCLEOSIDE-METABOLIC-PROCESS	1.78E-42	0.319792415	0.542	0.218	1.21E-38	6	GOBP-PURINE-RIBONUCLEOSIDE-METABOLIC-PROCESS
GOBP-REGULATION-OF-ANOIKIS	2.47E-42	0.277741164	0.449	0.167	1.68E-38	6	GOBP-REGULATION-OF-ANOIKIS
GOBP-POSITIVE-REGULATION-OF-PROTEIN-TARGETING-TO-MEMBRANE	2.68E-42	0.273656981	0.489	0.175	1.82E-38	6	GOBP-POSITIVE-REGULATION-OF-PROTEIN-TARGETING-TO-MEMBRANE
GOBP-MATURATION-OF-5-8S-RRNA	2.71E-42	0.284104164	0.207	0.036	1.84E-38	6	GOBP-MATURATION-OF-5-8S-RRNA
GOCC-TIM23-MITOCHONDRIAL-IMPORT-INNER-MEMBRANE-TRANSLOCASE-COMPLEX	2.86E-42	0.367828329	0.498	0.17	1.94E-38	6	GOCC-TIM23-MITOCHONDRIAL-IMPORT-INNER-MEMBRANE-TRANSLOCASE-COMPLEX
GOBP-REGULATION-OF-RECEPTOR-LOCALIZATION-TO-SYNAPSE	2.93E-42	0.332086031	0.384	0.136	1.99E-38	6	GOBP-REGULATION-OF-RECEPTOR-LOCALIZATION-TO-SYNAPSE
GOBP-MAINTENANCE-OF-SISTER-CHROMATID-COHESION	3.31E-42	0.417801635	0.365	0.126	2.25E-38	6	GOBP-MAINTENANCE-OF-SISTER-CHROMATID-COHESION
GOCC-POSTSYNAPTIC-CYTOSOL	3.49E-42	0.305245433	0.669	0.309	2.37E-38	6	GOCC-POSTSYNAPTIC-CYTOSOL
GOBP-POLYAMINE-TRANSPORT	4.98E-42	0.261761751	0.811	0.519	3.38E-38	6	GOBP-POLYAMINE-TRANSPORT
GOBP-NEGATIVE-REGULATION-OF-CELLULAR-SENESCENCE	5.37E-42	0.264843518	0.35	0.133	3.65E-38	6	GOBP-NEGATIVE-REGULATION-OF-CELLULAR-SENESCENCE
GOBP-GLIAL-CELL-APOPTOTIC-PROCESS	5.56E-42	0.309268318	0.362	0.105	3.78E-38	6	GOBP-GLIAL-CELL-APOPTOTIC-PROCESS
GOBP-MEMBRANE-DISASSEMBLY1	5.59E-42	0.454177864	0.344	0.103	3.80E-38	6	GOBP-MEMBRANE-DISASSEMBLY
GOBP-MODIFICATION-OF-SYNAPTIC-STRUCTURE	1.40E-41	0.253287811	0.557	0.252	9.49E-38	6	GOBP-MODIFICATION-OF-SYNAPTIC-STRUCTURE
GOMF-MEMBRANE-INSERTASE-ACTIVITY	1.41E-41	0.370087808	0.548	0.249	9.60E-38	6	GOMF-MEMBRANE-INSERTASE-ACTIVITY
GOBP-NEGATIVE-REGULATION-OF-DNA-DAMAGE-RESPONSE-SIGNAL-TRANSDUCTION-BY-P53-CLASS-MEDIATOR	1.53E-41	0.320863964	0.492	0.218	1.04E-37	6	GOBP-NEGATIVE-REGULATION-OF-DNA-DAMAGE-RESPONSE-SIGNAL-TRANSDUCTION-BY-P53-CLASS-MEDIATOR
GOBP-PARASYMPATHETIC-NERVOUS-SYSTEM-DEVELOPMENT	1.71E-41	0.332984436	0.526	0.192	1.16E-37	6	GOBP-PARASYMPATHETIC-NERVOUS-SYSTEM-DEVELOPMENT
GOCC-MICROTUBULE-PLUS-END	2.22E-41	0.329060178	0.294	0.079	1.51E-37	6	GOCC-MICROTUBULE-PLUS-END
GOMF-RNA-POLYMERASE-II-CTD-HEPTAPEPTIDE-REPEAT-KINASE-ACTIVITY	2.76E-41	0.408511556	0.248	0.061	1.87E-37	6	GOMF-RNA-POLYMERASE-II-CTD-HEPTAPEPTIDE-REPEAT-KINASE-ACTIVITY
GOBP-PRO-B-CELL-DIFFERENTIATION	2.90E-41	0.417234758	0.502	0.177	1.97E-37	6	GOBP-PRO-B-CELL-DIFFERENTIATION
GOMF-PROLINE-RICH-REGION-BINDING	3.62E-41	0.300618754	0.288	0.117	2.46E-37	6	GOMF-PROLINE-RICH-REGION-BINDING
GOCC-PHOSPHATASE-COMPLEX	3.93E-41	0.250950408	0.251	0.075	2.67E-37	6	GOCC-PHOSPHATASE-COMPLEX
GOBP-UTP-METABOLIC-PROCESS1	3.97E-41	0.397142288	0.619	0.276	2.70E-37	6	GOBP-UTP-METABOLIC-PROCESS
GOBP-MODIFICATION-OF-POSTSYNAPTIC-STRUCTURE	4.49E-41	0.276392966	0.61	0.311	3.05E-37	6	GOBP-MODIFICATION-OF-POSTSYNAPTIC-STRUCTURE
GOBP-POSITIVE-REGULATION-OF-ERBB-SIGNALING-PATHWAY	4.96E-41	0.252240135	0.421	0.174	3.37E-37	6	GOBP-POSITIVE-REGULATION-OF-ERBB-SIGNALING-PATHWAY
GOMF-MRNA-REGULATORY-ELEMENT-BINDING-TRANSLATION-REPRESSOR-ACTIVITY	5.07E-41	0.324699442	0.418	0.154	3.45E-37	6	GOMF-MRNA-REGULATORY-ELEMENT-BINDING-TRANSLATION-REPRESSOR-ACTIVITY
GOBP-REGULATION-OF-PROTEIN-POLYUBIQUITINATION	5.68E-41	0.276785878	0.433	0.164	3.86E-37	6	GOBP-REGULATION-OF-PROTEIN-POLYUBIQUITINATION
GOMF-HISTONE-UBIQUITIN-LIGASE-ACTIVITY	7.70E-41	0.409469044	0.359	0.126	5.24E-37	6	GOMF-HISTONE-UBIQUITIN-LIGASE-ACTIVITY
GOBP-HISTONE-DEACETYLATION	8.84E-41	0.314610839	0.251	0.078	6.01E-37	6	GOBP-HISTONE-DEACETYLATION
GOBP-EARLY-ENDOSOME-TO-GOLGI-TRANSPORT1	1.33E-40	0.390262944	0.508	0.209	9.06E-37	6	GOBP-EARLY-ENDOSOME-TO-GOLGI-TRANSPORT
GOBP-HISTONE-H4-ACETYLATION	1.42E-40	0.3682884	0.396	0.138	9.63E-37	6	GOBP-HISTONE-H4-ACETYLATION
GOBP-MICROVILLUS-ASSEMBLY	1.44E-40	0.284837399	0.412	0.145	9.77E-37	6	GOBP-MICROVILLUS-ASSEMBLY
GOBP-POST-FERTILIZATION-EPIGENETIC-REGULATION-OF-GENE-EXPRESSION	1.47E-40	0.314602263	0.412	0.147	9.97E-37	6	GOBP-POST-FERTILIZATION-EPIGENETIC-REGULATION-OF-GENE-EXPRESSION
GOBP-PROTEIN-INSERTION-INTO-ER-MEMBRANE	1.67E-40	0.292554992	0.396	0.14	1.13E-36	6	GOBP-PROTEIN-INSERTION-INTO-ER-MEMBRANE
GOBP-GANGLION-DEVELOPMENT1	2.00E-40	0.370719658	0.39	0.148	1.36E-36	6	GOBP-GANGLION-DEVELOPMENT
GOBP-PROTEIN-LOCALIZATION-TO-MICROTUBULE	3.36E-40	0.327711439	0.375	0.106	2.28E-36	6	GOBP-PROTEIN-LOCALIZATION-TO-MICROTUBULE
GOBP-POSITIVE-REGULATION-OF-TRANSCRIPTION-BY-RNA-POLYMERASE-III	6.03E-40	0.291979037	0.39	0.152	4.10E-36	6	GOBP-POSITIVE-REGULATION-OF-TRANSCRIPTION-BY-RNA-POLYMERASE-III
GOBP-CARDIAC-NEURAL-CREST-CELL-DIFFERENTIATION-INVOLVED-IN-HEART-DEVELOPMENT1	6.81E-40	0.296244727	0.483	0.195	4.63E-36	6	GOBP-CARDIAC-NEURAL-CREST-CELL-DIFFERENTIATION-INVOLVED-IN-HEART-DEVELOPMENT
GOBP-MRNA-SPLICE-SITE-RECOGNITION	6.96E-40	0.280402519	0.378	0.133	4.73E-36	6	GOBP-MRNA-SPLICE-SITE-RECOGNITION
GOMF-CYCLOSPORIN-A-BINDING	7.35E-40	0.284051446	0.44	0.181	5.00E-36	6	GOMF-CYCLOSPORIN-A-BINDING
GOMF-EUKARYOTIC-INITIATION-FACTOR-4E-BINDING	9.51E-40	0.360745954	0.529	0.198	6.46E-36	6	GOMF-EUKARYOTIC-INITIATION-FACTOR-4E-BINDING
GOBP-NEGATIVE-REGULATION-OF-MOTOR-NEURON-APOPTOTIC-PROCESS	9.98E-40	0.369876745	0.557	0.286	6.78E-36	6	GOBP-NEGATIVE-REGULATION-OF-MOTOR-NEURON-APOPTOTIC-PROCESS
GOCC-EXON-EXON-JUNCTION-COMPLEX1	1.05E-39	0.42276037	0.387	0.15	7.16E-36	6	GOCC-EXON-EXON-JUNCTION-COMPLEX
GOCC-EMC-COMPLEX	1.23E-39	0.451641562	0.505	0.202	8.33E-36	6	GOCC-EMC-COMPLEX
GOBP-NEGATIVE-REGULATION-OF-GLIAL-CELL-PROLIFERATION	1.46E-39	0.312393845	0.331	0.095	9.96E-36	6	GOBP-NEGATIVE-REGULATION-OF-GLIAL-CELL-PROLIFERATION
GOBP-REGULATION-OF-SYNAPTIC-VESICLE-ENDOCYTOSIS	1.60E-39	0.329003219	0.492	0.221	1.09E-35	6	GOBP-REGULATION-OF-SYNAPTIC-VESICLE-ENDOCYTOSIS
GOBP-PURINE-NUCLEOSIDE-BIOSYNTHETIC-PROCESS	1.71E-39	0.411069064	0.489	0.191	1.16E-35	6	GOBP-PURINE-NUCLEOSIDE-BIOSYNTHETIC-PROCESS
GOBP-POLYAMINE-BIOSYNTHETIC-PROCESS	1.72E-39	0.348667536	0.622	0.33	1.17E-35	6	GOBP-POLYAMINE-BIOSYNTHETIC-PROCESS
GOBP-POSITIVE-REGULATION-OF-DNA-TEMPLATED-DNA-REPLICATION	1.77E-39	0.344757628	0.489	0.22	1.20E-35	6	GOBP-POSITIVE-REGULATION-OF-DNA-TEMPLATED-DNA-REPLICATION
GOBP-CYTOPLASMIC-SEQUESTERING-OF-TRANSCRIPTION-FACTOR1	1.87E-39	0.353102375	0.269	0.098	1.27E-35	6	GOBP-CYTOPLASMIC-SEQUESTERING-OF-TRANSCRIPTION-FACTOR
GOMF-RNA-POLYMERASE-III-ACTIVITY	2.13E-39	0.320915201	0.721	0.406	1.45E-35	6	GOMF-RNA-POLYMERASE-III-ACTIVITY
GOCC-PROTEASOME-ACCESSORY-COMPLEX	2.35E-39	0.421869647	0.43	0.172	1.59E-35	6	GOCC-PROTEASOME-ACCESSORY-COMPLEX
GOMF-NUCLEOSIDE-MONOPHOSPHATE-KINASE-ACTIVITY	2.42E-39	0.275349606	0.625	0.337	1.65E-35	6	GOMF-NUCLEOSIDE-MONOPHOSPHATE-KINASE-ACTIVITY
GOBP-MICROTUBULE-BASED-PROTEIN-TRANSPORT	2.69E-39	0.255422015	0.675	0.319	1.83E-35	6	GOBP-MICROTUBULE-BASED-PROTEIN-TRANSPORT
GOBP-IRON-SULFUR-CLUSTER-ASSEMBLY	2.76E-39	0.295684089	0.337	0.113	1.88E-35	6	GOBP-IRON-SULFUR-CLUSTER-ASSEMBLY
GOMF-S100-PROTEIN-BINDING1	2.78E-39	0.301329069	0.749	0.408	1.89E-35	6	GOMF-S100-PROTEIN-BINDING
GOMF-OXIDOREDUCTASE-ACTIVITY-ACTING-ON-A-SULFUR-GROUP-OF-DONORS-NAD-P-AS-ACCEPTOR	2.80E-39	0.291989999	0.712	0.382	1.90E-35	6	GOMF-OXIDOREDUCTASE-ACTIVITY-ACTING-ON-A-SULFUR-GROUP-OF-DONORS-NAD-P-AS-ACCEPTOR
GOBP-PROTEIN-INSERTION-INTO-MITOCHONDRIAL-INNER-MEMBRANE	3.21E-39	0.390899335	0.607	0.277	2.18E-35	6	GOBP-PROTEIN-INSERTION-INTO-MITOCHONDRIAL-INNER-MEMBRANE
GOCC-COPI-VESICLE-COAT1	3.34E-39	0.41000327	0.536	0.228	2.27E-35	6	GOCC-COPI-VESICLE-COAT
GOBP-RETROGRADE-AXONAL-TRANSPORT	4.61E-39	0.288047839	0.495	0.193	3.14E-35	6	GOBP-RETROGRADE-AXONAL-TRANSPORT
GOMF-MYOSIN-V-BINDING	5.07E-39	0.305279873	0.69	0.383	3.44E-35	6	GOMF-MYOSIN-V-BINDING
GOMF-PRIMARY-MIRNA-BINDING	6.16E-39	0.365888177	0.635	0.35	4.19E-35	6	GOMF-PRIMARY-MIRNA-BINDING
GOBP-GLUTAMINE-METABOLIC-PROCESS	6.62E-39	0.286105868	0.368	0.139	4.50E-35	6	GOBP-GLUTAMINE-METABOLIC-PROCESS
GOCC-CILIARY-ROOTLET	7.27E-39	0.28317681	0.635	0.308	4.94E-35	6	GOCC-CILIARY-ROOTLET
GOMF-OXIDOREDUCTASE-ACTIVITY-ACTING-ON-THE-CH-NH2-GROUP-OF-DONORS1	7.47E-39	0.251740989	0.539	0.21	5.08E-35	6	GOMF-OXIDOREDUCTASE-ACTIVITY-ACTING-ON-THE-CH-NH2-GROUP-OF-DONORS
GOBP-MITOCHONDRION-DISTRIBUTION	8.86E-39	0.318260387	0.511	0.215	6.02E-35	6	GOBP-MITOCHONDRION-DISTRIBUTION
GOMF-WW-DOMAIN-BINDING	8.99E-39	0.26361445	0.669	0.342	6.11E-35	6	GOMF-WW-DOMAIN-BINDING
GOBP-NATURAL-KILLER-CELL-DIFFERENTIATION	9.66E-39	0.266459582	0.344	0.118	6.57E-35	6	GOBP-NATURAL-KILLER-CELL-DIFFERENTIATION
GOBP-RESPONSE-TO-LEAD-ION	1.22E-38	0.312007176	0.316	0.115	8.27E-35	6	GOBP-RESPONSE-TO-LEAD-ION
GOMF-INTRAMOLECULAR-OXIDOREDUCTASE-ACTIVITY-TRANSPOSING-C-C-BONDS	1.37E-38	0.359138123	0.542	0.254	9.33E-35	6	GOMF-INTRAMOLECULAR-OXIDOREDUCTASE-ACTIVITY-TRANSPOSING-C-C-BONDS
GOMF-NUCLEOSIDE-DIPHOSPHATE-KINASE-ACTIVITY1	1.38E-38	0.327230958	0.582	0.287	9.37E-35	6	GOMF-NUCLEOSIDE-DIPHOSPHATE-KINASE-ACTIVITY
GOCC-PROTEASOME-REGULATORY-PARTICLE	1.68E-38	0.434064176	0.483	0.2	1.14E-34	6	GOCC-PROTEASOME-REGULATORY-PARTICLE
GOBP-POSITIVE-REGULATION-OF-PROTEIN-EXIT-FROM-ENDOPLASMIC-RETICULUM	1.71E-38	0.273019091	0.697	0.398	1.16E-34	6	GOBP-POSITIVE-REGULATION-OF-PROTEIN-EXIT-FROM-ENDOPLASMIC-RETICULUM
GOBP-ENDOPLASMIC-RETICULUM-TO-CYTOSOL-TRANSPORT1	1.95E-38	0.27128218	0.551	0.242	1.32E-34	6	GOBP-ENDOPLASMIC-RETICULUM-TO-CYTOSOL-TRANSPORT
GOBP-POSITIVE-REGULATION-OF-CYCLIN-DEPENDENT-PROTEIN-SERINE-THREONINE-KINASE-ACTIVITY1	2.37E-38	0.389373695	0.263	0.082	1.61E-34	6	GOBP-POSITIVE-REGULATION-OF-CYCLIN-DEPENDENT-PROTEIN-SERINE-THREONINE-KINASE-ACTIVITY
GOBP-REGULATION-OF-GTP-BINDING	2.48E-38	0.33613427	0.495	0.195	1.68E-34	6	GOBP-REGULATION-OF-GTP-BINDING
GOBP-INTESTINAL-EPITHELIAL-CELL-DEVELOPMENT	2.76E-38	0.279503169	0.449	0.186	1.87E-34	6	GOBP-INTESTINAL-EPITHELIAL-CELL-DEVELOPMENT
GOMF-SEMAPHORIN-RECEPTOR-ACTIVITY	3.19E-38	0.294318064	0.39	0.141	2.17E-34	6	GOMF-SEMAPHORIN-RECEPTOR-ACTIVITY
GOBP-POSITIVE-REGULATION-OF-BONE-RESORPTION	3.30E-38	0.296491665	0.437	0.158	2.24E-34	6	GOBP-POSITIVE-REGULATION-OF-BONE-RESORPTION
GOBP-NEGATIVE-REGULATION-OF-STEM-CELL-DIFFERENTIATION	4.09E-38	0.277324136	0.313	0.119	2.78E-34	6	GOBP-NEGATIVE-REGULATION-OF-STEM-CELL-DIFFERENTIATION
GOBP-ACTIN-CROSSLINK-FORMATION	5.15E-38	0.398583495	0.356	0.102	3.50E-34	6	GOBP-ACTIN-CROSSLINK-FORMATION
GOBP-TERMINATION-OF-RNA-POLYMERASE-II-TRANSCRIPTION	5.21E-38	0.411410804	0.384	0.137	3.54E-34	6	GOBP-TERMINATION-OF-RNA-POLYMERASE-II-TRANSCRIPTION
GOBP-NEGATIVE-REGULATION-OF-NUCLEOCYTOPLASMIC-TRANSPORT	6.95E-38	0.251826551	0.533	0.242	4.72E-34	6	GOBP-NEGATIVE-REGULATION-OF-NUCLEOCYTOPLASMIC-TRANSPORT
GOBP-PYRIMIDINE-RIBONUCLEOSIDE-TRIPHOSPHATE-METABOLIC-PROCESS1	7.33E-38	0.313255188	0.526	0.218	4.98E-34	6	GOBP-PYRIMIDINE-RIBONUCLEOSIDE-TRIPHOSPHATE-METABOLIC-PROCESS
GOBP-PROTEIN-REFOLDING	9.99E-38	0.275650539	0.526	0.234	6.79E-34	6	GOBP-PROTEIN-REFOLDING
GOBP-REGULATION-OF-CENTRIOLE-REPLICATION	1.04E-37	0.294128179	0.3	0.059	7.06E-34	6	GOBP-REGULATION-OF-CENTRIOLE-REPLICATION
GOMF-MISMATCHED-DNA-BINDING	1.11E-37	0.406691648	0.198	0.029	7.51E-34	6	GOMF-MISMATCHED-DNA-BINDING
GOBP-REGULATION-OF-NUCLEAR-TRANSCRIBED-MRNA-CATABOLIC-PROCESS-DEADENYLATION-DEPENDENT-DECAY	1.30E-37	0.270392609	0.545	0.272	8.84E-34	6	GOBP-REGULATION-OF-NUCLEAR-TRANSCRIBED-MRNA-CATABOLIC-PROCESS-DEADENYLATION-DEPENDENT-DECAY
GOBP-CRD-MEDIATED-MRNA-STABILIZATION	1.44E-37	0.315614765	0.718	0.403	9.82E-34	6	GOBP-CRD-MEDIATED-MRNA-STABILIZATION
GOMF-DYSTROGLYCAN-BINDING	1.51E-37	0.331495781	0.461	0.102	1.02E-33	6	GOMF-DYSTROGLYCAN-BINDING
GOMF-PROTEASOME-BINDING	1.54E-37	0.314351509	0.449	0.19	1.05E-33	6	GOMF-PROTEASOME-BINDING
GOBP-PHOSPHATIDYLSERINE-METABOLIC-PROCESS	1.69E-37	0.256958093	0.257	0.081	1.15E-33	6	GOBP-PHOSPHATIDYLSERINE-METABOLIC-PROCESS
GOBP-PROTEIN-HYDROXYLATION1	1.70E-37	0.303113513	0.489	0.203	1.16E-33	6	GOBP-PROTEIN-HYDROXYLATION
GOMF-TRANSFORMING-GROWTH-FACTOR-BETA-RECEPTOR-ACTIVITY	1.81E-37	0.365778159	0.263	0.071	1.23E-33	6	GOMF-TRANSFORMING-GROWTH-FACTOR-BETA-RECEPTOR-ACTIVITY
GOBP-PURINE-DEOXYRIBONUCLEOTIDE-METABOLIC-PROCESS	2.21E-37	0.276825421	0.613	0.308	1.50E-33	6	GOBP-PURINE-DEOXYRIBONUCLEOTIDE-METABOLIC-PROCESS
GOMF-MAP-KINASE-SCAFFOLD-ACTIVITY	3.00E-37	0.367500717	0.545	0.233	2.04E-33	6	GOMF-MAP-KINASE-SCAFFOLD-ACTIVITY
GOBP-GLYCOLYTIC-PROCESS-THROUGH-GLUCOSE-6-PHOSPHATE1	3.12E-37	0.329798031	0.567	0.288	2.12E-33	6	GOBP-GLYCOLYTIC-PROCESS-THROUGH-GLUCOSE-6-PHOSPHATE
GOBP-NLS-BEARING-PROTEIN-IMPORT-INTO-NUCLEUS	3.41E-37	0.253426061	0.269	0.095	2.32E-33	6	GOBP-NLS-BEARING-PROTEIN-IMPORT-INTO-NUCLEUS
GOBP-PROTEIN-QUALITY-CONTROL-FOR-MISFOLDED-OR-INCOMPLETELY-SYNTHESIZED-PROTEINS	3.54E-37	0.284033036	0.186	0.061	2.41E-33	6	GOBP-PROTEIN-QUALITY-CONTROL-FOR-MISFOLDED-OR-INCOMPLETELY-SYNTHESIZED-PROTEINS
GOBP-NUCLEOSIDE-MONOPHOSPHATE-CATABOLIC-PROCESS1	3.94E-37	0.270836207	0.545	0.248	2.68E-33	6	GOBP-NUCLEOSIDE-MONOPHOSPHATE-CATABOLIC-PROCESS
GOBP-RESPONSE-TO-HEPATOCYTE-GROWTH-FACTOR	4.62E-37	0.339184969	0.347	0.104	3.14E-33	6	GOBP-RESPONSE-TO-HEPATOCYTE-GROWTH-FACTOR
GOBP-COLUMNAR-CUBOIDAL-EPITHELIAL-CELL-MATURATION	4.77E-37	0.282637726	0.412	0.189	3.24E-33	6	GOBP-COLUMNAR-CUBOIDAL-EPITHELIAL-CELL-MATURATION
GOBP-COENZYME-A-METABOLIC-PROCESS	5.56E-37	0.316518497	0.263	0.07	3.78E-33	6	GOBP-COENZYME-A-METABOLIC-PROCESS
GOBP-SULFATE-TRANSPORT	5.61E-37	0.257793865	0.582	0.279	3.81E-33	6	GOBP-SULFATE-TRANSPORT
GOCC-MITOCHONDRIAL-SMALL-RIBOSOMAL-SUBUNIT	5.77E-37	0.305242283	0.319	0.108	3.92E-33	6	GOCC-MITOCHONDRIAL-SMALL-RIBOSOMAL-SUBUNIT
GOCC-RNA-POLYMERASE-III-COMPLEX	5.81E-37	0.284396534	0.483	0.211	3.95E-33	6	GOCC-RNA-POLYMERASE-III-COMPLEX
GOMF-TRANSMEMBRANE-RECEPTOR-PROTEIN-SERINE-THREONINE-KINASE-ACTIVITY	6.22E-37	0.321034324	0.245	0.066	4.23E-33	6	GOMF-TRANSMEMBRANE-RECEPTOR-PROTEIN-SERINE-THREONINE-KINASE-ACTIVITY
GOBP-MITOTIC-DNA-REPLICATION-CHECKPOINT-SIGNALING	6.29E-37	0.362358778	0.498	0.148	4.28E-33	6	GOBP-MITOTIC-DNA-REPLICATION-CHECKPOINT-SIGNALING
GOMF-DISULFIDE-OXIDOREDUCTASE-ACTIVITY	6.77E-37	0.251817283	0.502	0.223	4.60E-33	6	GOMF-DISULFIDE-OXIDOREDUCTASE-ACTIVITY
GOCC-XY-BODY	1.06E-36	0.301557683	0.7	0.417	7.23E-33	6	GOCC-XY-BODY
GOBP-POSITIVE-REGULATION-OF-MUSCLE-HYPERTROPHY	1.08E-36	0.280236444	0.418	0.159	7.34E-33	6	GOBP-POSITIVE-REGULATION-OF-MUSCLE-HYPERTROPHY
GOMF-MHC-CLASS-I-PROTEIN-BINDING	1.20E-36	0.252010631	0.678	0.373	8.15E-33	6	GOMF-MHC-CLASS-I-PROTEIN-BINDING
GOBP-NEGATIVE-REGULATION-OF-B-CELL-APOPTOTIC-PROCESS	1.37E-36	0.281707883	0.396	0.159	9.34E-33	6	GOBP-NEGATIVE-REGULATION-OF-B-CELL-APOPTOTIC-PROCESS
GOMF-PROTEIN-KINASE-A-REGULATORY-SUBUNIT-BINDING	2.01E-36	0.279417494	0.285	0.092	1.37E-32	6	GOMF-PROTEIN-KINASE-A-REGULATORY-SUBUNIT-BINDING
GOBP-REGULATION-OF-TRANSLATIONAL-ELONGATION	2.47E-36	0.299785794	0.542	0.234	1.68E-32	6	GOBP-REGULATION-OF-TRANSLATIONAL-ELONGATION
GOBP-RESPONSE-TO-UV-C	2.57E-36	0.322036429	0.396	0.16	1.75E-32	6	GOBP-RESPONSE-TO-UV-C
GOBP-GLUCOSE-CATABOLIC-PROCESS1	3.28E-36	0.253959974	0.666	0.368	2.23E-32	6	GOBP-GLUCOSE-CATABOLIC-PROCESS
GOMF-RNA-POLYMERASE-II-CTD-HEPTAPEPTIDE-REPEAT-MODIFYING-ACTIVITY	3.83E-36	0.340599095	0.223	0.046	2.60E-32	6	GOMF-RNA-POLYMERASE-II-CTD-HEPTAPEPTIDE-REPEAT-MODIFYING-ACTIVITY
GOBP-EXTRAEMBRYONIC-MEMBRANE-DEVELOPMENT	6.56E-36	0.269415429	0.737	0.444	4.46E-32	6	GOBP-EXTRAEMBRYONIC-MEMBRANE-DEVELOPMENT
GOBP-ASPARTATE-FAMILY-AMINO-ACID-BIOSYNTHETIC-PROCESS	6.65E-36	0.298415448	0.164	0.052	4.52E-32	6	GOBP-ASPARTATE-FAMILY-AMINO-ACID-BIOSYNTHETIC-PROCESS
GOCC-PROTEIN-PHOSPHATASE-TYPE-2A-COMPLEX	6.88E-36	0.319481045	0.368	0.142	4.67E-32	6	GOCC-PROTEIN-PHOSPHATASE-TYPE-2A-COMPLEX
GOMF-UBIQUITIN-LIKE-MODIFIER-ACTIVATING-ENZYME-ACTIVITY	8.57E-36	0.429396502	0.291	0.099	5.83E-32	6	GOMF-UBIQUITIN-LIKE-MODIFIER-ACTIVATING-ENZYME-ACTIVITY
GOBP-COPPER-ION-HOMEOSTASIS	8.83E-36	0.279548345	0.347	0.138	6.00E-32	6	GOBP-COPPER-ION-HOMEOSTASIS
GOBP-HISTONE-MRNA-METABOLIC-PROCESS	9.01E-36	0.298523378	0.3	0.106	6.12E-32	6	GOBP-HISTONE-MRNA-METABOLIC-PROCESS
GOBP-REGULATION-OF-DEVELOPMENT-HETEROCHRONIC	9.20E-36	0.298186088	0.734	0.458	6.25E-32	6	GOBP-REGULATION-OF-DEVELOPMENT-HETEROCHRONIC
GOMF-DEATH-DOMAIN-BINDING	1.07E-35	0.319511982	0.601	0.282	7.26E-32	6	GOMF-DEATH-DOMAIN-BINDING
GOCC-TRANSCRIPTION-EXPORT-COMPLEX	1.21E-35	0.410501622	0.297	0.103	8.25E-32	6	GOCC-TRANSCRIPTION-EXPORT-COMPLEX
GOCC-PERICENTRIOLAR-MATERIAL	1.55E-35	0.255553389	0.282	0.087	1.05E-31	6	GOCC-PERICENTRIOLAR-MATERIAL
GOBP-POSITIVE-REGULATION-OF-TRANSCRIPTION-REGULATORY-REGION-DNA-BINDING	2.26E-35	0.261524199	0.464	0.198	1.54E-31	6	GOBP-POSITIVE-REGULATION-OF-TRANSCRIPTION-REGULATORY-REGION-DNA-BINDING
GOBP-NEGATIVE-REGULATION-OF-NUCLEAR-TRANSCRIBED-MRNA-CATABOLIC-PROCESS-DEADENYLATION-DEPENDENT-DECAY	2.60E-35	0.344264467	0.65	0.363	1.76E-31	6	GOBP-NEGATIVE-REGULATION-OF-NUCLEAR-TRANSCRIBED-MRNA-CATABOLIC-PROCESS-DEADENYLATION-DEPENDENT-DECAY
GOBP-CYTOPLASM-ORGANIZATION	2.92E-35	0.33192424	0.387	0.164	1.99E-31	6	GOBP-CYTOPLASM-ORGANIZATION
GOBP-REGULATION-OF-ANDROGEN-RECEPTOR-SIGNALING-PATHWAY	3.44E-35	0.253858772	0.285	0.095	2.34E-31	6	GOBP-REGULATION-OF-ANDROGEN-RECEPTOR-SIGNALING-PATHWAY
GOMF-MICROTUBULE-PLUS-END-BINDING	4.26E-35	0.307335882	0.257	0.069	2.89E-31	6	GOMF-MICROTUBULE-PLUS-END-BINDING
GOCC-RIBONUCLEASE-P-COMPLEX	4.71E-35	0.375878887	0.384	0.128	3.20E-31	6	GOCC-RIBONUCLEASE-P-COMPLEX
GOMF-PROFILIN-BINDING1	5.68E-35	0.35658655	0.56	0.243	3.86E-31	6	GOMF-PROFILIN-BINDING
GOBP-POSITIVE-REGULATION-OF-MACROPHAGE-DIFFERENTIATION	6.30E-35	0.305103965	0.406	0.155	4.28E-31	6	GOBP-POSITIVE-REGULATION-OF-MACROPHAGE-DIFFERENTIATION
GOBP-REGULATION-OF-PROTEIN-K63-LINKED-UBIQUITINATION	6.85E-35	0.322521651	0.492	0.212	4.66E-31	6	GOBP-REGULATION-OF-PROTEIN-K63-LINKED-UBIQUITINATION
GOBP-VIRAL-PROTEIN-PROCESSING	6.98E-35	0.252420731	0.158	0.039	4.75E-31	6	GOBP-VIRAL-PROTEIN-PROCESSING
GOBP-SNRNA-3-END-PROCESSING	7.36E-35	0.289962201	0.176	0.058	5.01E-31	6	GOBP-SNRNA-3-END-PROCESSING
GOBP-REGULATION-OF-CHROMATIN-BINDING	9.42E-35	0.357683176	0.282	0.071	6.40E-31	6	GOBP-REGULATION-OF-CHROMATIN-BINDING
GOBP-REGULATION-OF-PROTEIN-LOCALIZATION-TO-SYNAPSE	1.04E-34	0.282630999	0.347	0.141	7.10E-31	6	GOBP-REGULATION-OF-PROTEIN-LOCALIZATION-TO-SYNAPSE
GOBP-SYNAPTIC-VESICLE-CYTOSKELETAL-TRANSPORT	1.05E-34	0.276921178	0.421	0.183	7.17E-31	6	GOBP-SYNAPTIC-VESICLE-CYTOSKELETAL-TRANSPORT
GOBP-RIBONUCLEOSIDE-MONOPHOSPHATE-CATABOLIC-PROCESS1	1.66E-34	0.278010575	0.551	0.261	1.13E-30	6	GOBP-RIBONUCLEOSIDE-MONOPHOSPHATE-CATABOLIC-PROCESS
GOBP-EPITHELIAL-TO-MESENCHYMAL-TRANSITION-INVOLVED-IN-ENDOCARDIAL-CUSHION-FORMATION1	1.87E-34	0.275270982	0.368	0.123	1.27E-30	6	GOBP-EPITHELIAL-TO-MESENCHYMAL-TRANSITION-INVOLVED-IN-ENDOCARDIAL-CUSHION-FORMATION
GOMF-PROTEIN-DISULFIDE-REDUCTASE-ACTIVITY1	2.54E-34	0.256136809	0.539	0.276	1.73E-30	6	GOMF-PROTEIN-DISULFIDE-REDUCTASE-ACTIVITY
GOBP-PURINE-NUCLEOSIDE-MONOPHOSPHATE-CATABOLIC-PROCESS	2.61E-34	0.327170676	0.502	0.247	1.77E-30	6	GOBP-PURINE-NUCLEOSIDE-MONOPHOSPHATE-CATABOLIC-PROCESS
GOBP-PYRIMIDINE-RIBONUCLEOSIDE-TRIPHOSPHATE-BIOSYNTHETIC-PROCESS1	3.37E-34	0.329452193	0.489	0.231	2.29E-30	6	GOBP-PYRIMIDINE-RIBONUCLEOSIDE-TRIPHOSPHATE-BIOSYNTHETIC-PROCESS
GOBP-VENOUS-BLOOD-VESSEL-DEVELOPMENT	4.43E-34	0.255808594	0.471	0.184	3.01E-30	6	GOBP-VENOUS-BLOOD-VESSEL-DEVELOPMENT
GOMF-ENDOPEPTIDASE-ACTIVATOR-ACTIVITY	4.79E-34	0.317515131	0.415	0.173	3.25E-30	6	GOMF-ENDOPEPTIDASE-ACTIVATOR-ACTIVITY
GOBP-N-TERMINAL-PROTEIN-AMINO-ACID-ACETYLATION	5.09E-34	0.317126882	0.235	0.073	3.46E-30	6	GOBP-N-TERMINAL-PROTEIN-AMINO-ACID-ACETYLATION
GOMF-C2H2-ZINC-FINGER-DOMAIN-BINDING	7.31E-34	0.315493394	0.325	0.147	4.97E-30	6	GOMF-C2H2-ZINC-FINGER-DOMAIN-BINDING
GOBP-REGULATION-OF-MONOCYTE-DIFFERENTIATION	7.35E-34	0.261895679	0.356	0.152	5.00E-30	6	GOBP-REGULATION-OF-MONOCYTE-DIFFERENTIATION
GOMF-HISTONE-CHAPERONE-ACTIVITY	8.03E-34	0.321951779	0.446	0.191	5.46E-30	6	GOMF-HISTONE-CHAPERONE-ACTIVITY
GOBP-SNRNA-PROCESSING	8.31E-34	0.268625237	0.139	0.047	5.65E-30	6	GOBP-SNRNA-PROCESSING
GOBP-REGULATION-OF-ENDOSOME-SIZE	8.76E-34	0.304774477	0.567	0.302	5.95E-30	6	GOBP-REGULATION-OF-ENDOSOME-SIZE
GOMF-TRANSFORMING-GROWTH-FACTOR-BETA-BINDING	9.36E-34	0.254610842	0.26	0.081	6.36E-30	6	GOMF-TRANSFORMING-GROWTH-FACTOR-BETA-BINDING
GOMF-DNA-DIRECTED-DNA-POLYMERASE-ACTIVITY	9.43E-34	0.285614564	0.263	0.07	6.41E-30	6	GOMF-DNA-DIRECTED-DNA-POLYMERASE-ACTIVITY
GOBP-COPII-COATED-VESICLE-CARGO-LOADING1	9.93E-34	0.29339601	0.464	0.227	6.75E-30	6	GOBP-COPII-COATED-VESICLE-CARGO-LOADING
GOMF-NITRIC-OXIDE-SYNTHASE-BINDING	1.72E-33	0.279873627	0.678	0.362	1.17E-29	6	GOMF-NITRIC-OXIDE-SYNTHASE-BINDING
GOBP-PIGMENT-ACCUMULATION	1.96E-33	0.342453061	0.359	0.144	1.33E-29	6	GOBP-PIGMENT-ACCUMULATION
GOBP-POSITIVE-REGULATION-OF-SYNAPTIC-PLASTICITY1	2.38E-33	0.285349135	0.529	0.226	1.62E-29	6	GOBP-POSITIVE-REGULATION-OF-SYNAPTIC-PLASTICITY
GOBP-NEGATIVE-REGULATION-OF-SPROUTING-ANGIOGENESIS1	3.12E-33	0.32983338	0.406	0.121	2.12E-29	6	GOBP-NEGATIVE-REGULATION-OF-SPROUTING-ANGIOGENESIS
GOCC-SEMAPHORIN-RECEPTOR-COMPLEX	3.45E-33	0.279366423	0.412	0.175	2.34E-29	6	GOCC-SEMAPHORIN-RECEPTOR-COMPLEX
GOBP-ALDEHYDE-BIOSYNTHETIC-PROCESS	3.96E-33	0.287276175	0.545	0.251	2.69E-29	6	GOBP-ALDEHYDE-BIOSYNTHETIC-PROCESS
GOBP-PEPTIDYL-GLUTAMIC-ACID-MODIFICATION	4.18E-33	0.290581311	0.307	0.094	2.84E-29	6	GOBP-PEPTIDYL-GLUTAMIC-ACID-MODIFICATION
GOMF-LYSINE-ACETYLATED-HISTONE-BINDING	4.31E-33	0.262803482	0.223	0.055	2.93E-29	6	GOMF-LYSINE-ACETYLATED-HISTONE-BINDING
GOBP-PTERIDINE-CONTAINING-COMPOUND-BIOSYNTHETIC-PROCESS	4.49E-33	0.388012332	0.207	0.078	3.05E-29	6	GOBP-PTERIDINE-CONTAINING-COMPOUND-BIOSYNTHETIC-PROCESS
GOBP-PHOSPHATIDYLCHOLINE-ACYL-CHAIN-REMODELING	6.44E-33	0.297868342	0.375	0.157	4.38E-29	6	GOBP-PHOSPHATIDYLCHOLINE-ACYL-CHAIN-REMODELING
GOBP-BLEB-ASSEMBLY	7.73E-33	0.312840192	0.533	0.277	5.25E-29	6	GOBP-BLEB-ASSEMBLY
GOBP-REGULATION-OF-HISTONE-METHYLATION	1.50E-32	0.272964908	0.22	0.073	1.02E-28	6	GOBP-REGULATION-OF-HISTONE-METHYLATION
GOMF-PEROXISOME-PROLIFERATOR-ACTIVATED-RECEPTOR-BINDING	1.75E-32	0.261282029	0.638	0.351	1.19E-28	6	GOMF-PEROXISOME-PROLIFERATOR-ACTIVATED-RECEPTOR-BINDING
GOBP-RAP-PROTEIN-SIGNAL-TRANSDUCTION	2.36E-32	0.30152202	0.39	0.183	1.61E-28	6	GOBP-RAP-PROTEIN-SIGNAL-TRANSDUCTION
GOMF-NUCLEAR-VITAMIN-D-RECEPTOR-BINDING	3.34E-32	0.322213348	0.328	0.115	2.27E-28	6	GOMF-NUCLEAR-VITAMIN-D-RECEPTOR-BINDING
GOBP-ESTROUS-CYCLE	3.83E-32	0.268801811	0.263	0.085	2.60E-28	6	GOBP-ESTROUS-CYCLE
GOMF-DNA-REPLICATION-ORIGIN-BINDING	3.84E-32	0.316585578	0.39	0.121	2.61E-28	6	GOMF-DNA-REPLICATION-ORIGIN-BINDING
GOMF-THIOESTERASE-BINDING	3.84E-32	0.291953642	0.709	0.465	2.61E-28	6	GOMF-THIOESTERASE-BINDING
GOBP-REGULATION-OF-HEMATOPOIETIC-STEM-CELL-DIFFERENTIATION1	4.80E-32	0.278021438	0.263	0.111	3.26E-28	6	GOBP-REGULATION-OF-HEMATOPOIETIC-STEM-CELL-DIFFERENTIATION
GOBP-DEADENYLATION-DEPENDENT-DECAPPING-OF-NUCLEAR-TRANSCRIBED-MRNA	6.64E-32	0.383273298	0.31	0.126	4.51E-28	6	GOBP-DEADENYLATION-DEPENDENT-DECAPPING-OF-NUCLEAR-TRANSCRIBED-MRNA
GOCC-MIB-COMPLEX	1.05E-31	0.416009867	0.235	0.066	7.14E-28	6	GOCC-MIB-COMPLEX
GOBP-TELOMERE-MAINTENANCE-VIA-RECOMBINATION	1.16E-31	0.33141001	0.325	0.122	7.89E-28	6	GOBP-TELOMERE-MAINTENANCE-VIA-RECOMBINATION
GOCC-EXORIBONUCLEASE-COMPLEX	1.36E-31	0.330618971	0.158	0.043	9.27E-28	6	GOCC-EXORIBONUCLEASE-COMPLEX
GOBP-PROTEIN-LOCALIZATION-TO-CELL-CORTEX	1.36E-31	0.298843511	0.418	0.139	9.27E-28	6	GOBP-PROTEIN-LOCALIZATION-TO-CELL-CORTEX
GOBP-PARAXIAL-MESODERM-DEVELOPMENT	1.39E-31	0.322748591	0.223	0.071	9.47E-28	6	GOBP-PARAXIAL-MESODERM-DEVELOPMENT
GOMF-K63-LINKED-DEUBIQUITINASE-ACTIVITY	1.42E-31	0.308795538	0.245	0.092	9.63E-28	6	GOMF-K63-LINKED-DEUBIQUITINASE-ACTIVITY
GOBP-NUCLEAR-TRANSCRIBED-MRNA-CATABOLIC-PROCESS-EXONUCLEOLYTIC	1.57E-31	0.331755201	0.254	0.086	1.07E-27	6	GOBP-NUCLEAR-TRANSCRIBED-MRNA-CATABOLIC-PROCESS-EXONUCLEOLYTIC
GOBP-POSITIVE-REGULATION-OF-HISTONE-METHYLATION	1.58E-31	0.293338948	0.245	0.079	1.07E-27	6	GOBP-POSITIVE-REGULATION-OF-HISTONE-METHYLATION
GOBP-RESCUE-OF-STALLED-RIBOSOME	1.67E-31	0.296826168	0.195	0.058	1.14E-27	6	GOBP-RESCUE-OF-STALLED-RIBOSOME
GOCC-MESSENGER-RIBONUCLEOPROTEIN-COMPLEX	1.68E-31	0.275944182	0.554	0.315	1.14E-27	6	GOCC-MESSENGER-RIBONUCLEOPROTEIN-COMPLEX
GOBP-REGULATION-OF-HISTONE-H3-K4-METHYLATION	2.19E-31	0.287535624	0.288	0.107	1.49E-27	6	GOBP-REGULATION-OF-HISTONE-H3-K4-METHYLATION
GOBP-PIGMENT-GRANULE-MATURATION	2.28E-31	0.344201467	0.341	0.137	1.55E-27	6	GOBP-PIGMENT-GRANULE-MATURATION
GOMF-PROTEIN-CONTAINING-COMPLEX-DESTABILIZING-ACTIVITY	2.92E-31	0.335999995	0.263	0.079	1.98E-27	6	GOMF-PROTEIN-CONTAINING-COMPLEX-DESTABILIZING-ACTIVITY
GOBP-REGULATION-OF-PROTEIN-SUMOYLATION	2.98E-31	0.258732878	0.399	0.175	2.03E-27	6	GOBP-REGULATION-OF-PROTEIN-SUMOYLATION
GOBP-MITOCHONDRIAL-DNA-METABOLIC-PROCESS	3.44E-31	0.284286936	0.18	0.04	2.34E-27	6	GOBP-MITOCHONDRIAL-DNA-METABOLIC-PROCESS
GOMF-SEQUENCE-SPECIFIC-MRNA-BINDING	3.81E-31	0.304548461	0.477	0.232	2.59E-27	6	GOMF-SEQUENCE-SPECIFIC-MRNA-BINDING
GOBP-MRNA-CIS-SPLICING-VIA-SPLICEOSOME	4.46E-31	0.272559608	0.313	0.105	3.03E-27	6	GOBP-MRNA-CIS-SPLICING-VIA-SPLICEOSOME
GOBP-ESTABLISHMENT-OF-BLOOD-BRAIN-BARRIER	4.69E-31	0.282446634	0.418	0.167	3.19E-27	6	GOBP-ESTABLISHMENT-OF-BLOOD-BRAIN-BARRIER
GOBP-OUTER-MITOCHONDRIAL-MEMBRANE-ORGANIZATION	6.31E-31	0.288191826	0.498	0.243	4.29E-27	6	GOBP-OUTER-MITOCHONDRIAL-MEMBRANE-ORGANIZATION
GOBP-CELLULAR-RESPONSE-TO-REACTIVE-NITROGEN-SPECIES	6.61E-31	0.285361128	0.387	0.174	4.49E-27	6	GOBP-CELLULAR-RESPONSE-TO-REACTIVE-NITROGEN-SPECIES
GOMF-MISMATCH-REPAIR-COMPLEX-BINDING	1.02E-30	0.280653342	0.44	0.11	6.91E-27	6	GOMF-MISMATCH-REPAIR-COMPLEX-BINDING
GOBP-REGULATION-OF-TRANSLATION-IN-RESPONSE-TO-ENDOPLASMIC-RETICULUM-STRESS	1.31E-30	0.316295976	0.443	0.221	8.88E-27	6	GOBP-REGULATION-OF-TRANSLATION-IN-RESPONSE-TO-ENDOPLASMIC-RETICULUM-STRESS
GOBP-ALPHA-LINOLENIC-ACID-METABOLIC-PROCESS1	1.37E-30	0.335666673	0.514	0.23	9.30E-27	6	GOBP-ALPHA-LINOLENIC-ACID-METABOLIC-PROCESS
GOBP-NEGATIVE-REGULATION-BY-HOST-OF-VIRAL-TRANSCRIPTION	1.46E-30	0.308679371	0.313	0.135	9.89E-27	6	GOBP-NEGATIVE-REGULATION-BY-HOST-OF-VIRAL-TRANSCRIPTION
GOBP-ENDOTHELIN-RECEPTOR-SIGNALING-PATHWAY	1.47E-30	0.28769538	0.536	0.206	1.00E-26	6	GOBP-ENDOTHELIN-RECEPTOR-SIGNALING-PATHWAY
GOBP-DETECTION-OF-CELL-DENSITY	1.63E-30	0.305840024	0.489	0.253	1.11E-26	6	GOBP-DETECTION-OF-CELL-DENSITY
GOBP-POLYAMINE-METABOLIC-PROCESS	2.24E-30	0.253150602	0.61	0.358	1.52E-26	6	GOBP-POLYAMINE-METABOLIC-PROCESS
GOBP-WHITE-FAT-CELL-DIFFERENTIATION1	2.25E-30	0.262590182	0.477	0.232	1.53E-26	6	GOBP-WHITE-FAT-CELL-DIFFERENTIATION
GOCC-MITOCHONDRIAL-RESPIRATORY-CHAIN-COMPLEX-III1	2.88E-30	0.286494322	0.715	0.452	1.96E-26	6	GOCC-MITOCHONDRIAL-RESPIRATORY-CHAIN-COMPLEX-III
GOMF-RIBONUCLEASE-P-ACTIVITY	4.40E-30	0.351470035	0.399	0.142	2.99E-26	6	GOMF-RIBONUCLEASE-P-ACTIVITY
GOBP-NEGATIVE-REGULATION-OF-PROTEIN-EXIT-FROM-ENDOPLASMIC-RETICULUM	4.50E-30	0.353232209	0.542	0.276	3.06E-26	6	GOBP-NEGATIVE-REGULATION-OF-PROTEIN-EXIT-FROM-ENDOPLASMIC-RETICULUM
GOBP-REGULATION-OF-MICROTUBULE-NUCLEATION	4.51E-30	0.312915095	0.152	0.027	3.07E-26	6	GOBP-REGULATION-OF-MICROTUBULE-NUCLEATION
GOCC-RPAP3-R2TP-PREFOLDIN-LIKE-COMPLEX	4.53E-30	0.362200702	0.421	0.18	3.08E-26	6	GOCC-RPAP3-R2TP-PREFOLDIN-LIKE-COMPLEX
GOBP-CHROMATIN-LOOPING	4.74E-30	0.357137402	0.307	0.12	3.22E-26	6	GOBP-CHROMATIN-LOOPING
GOBP-REGULATION-OF-DOSAGE-COMPENSATION-BY-INACTIVATION-OF-X-CHROMOSOME	5.97E-30	0.306525654	0.158	0.054	4.06E-26	6	GOBP-REGULATION-OF-DOSAGE-COMPENSATION-BY-INACTIVATION-OF-X-CHROMOSOME
GOBP-METHIONINE-BIOSYNTHETIC-PROCESS	7.52E-30	0.313068723	0.204	0.068	5.11E-26	6	GOBP-METHIONINE-BIOSYNTHETIC-PROCESS
GOBP-TAIL-ANCHORED-MEMBRANE-PROTEIN-INSERTION-INTO-ER-MEMBRANE	1.13E-29	0.343068489	0.362	0.147	7.69E-26	6	GOBP-TAIL-ANCHORED-MEMBRANE-PROTEIN-INSERTION-INTO-ER-MEMBRANE
GOBP-TRNA-TRANSCRIPTION1	1.25E-29	0.296348284	0.427	0.214	8.49E-26	6	GOBP-TRNA-TRANSCRIPTION
GOCC-MULTIMERIC-RIBONUCLEASE-P-COMPLEX	1.28E-29	0.365454527	0.396	0.138	8.70E-26	6	GOCC-MULTIMERIC-RIBONUCLEASE-P-COMPLEX
GOMF-RIBONUCLEASE-P-RNA-BINDING	1.28E-29	0.365454527	0.396	0.138	8.70E-26	6	GOMF-RIBONUCLEASE-P-RNA-BINDING
GOBP-NEUROTRANSMITTER-RECEPTOR-TRANSPORT-ENDOSOME-TO-POSTSYNAPTIC-MEMBRANE	1.28E-29	0.278604008	0.619	0.287	8.70E-26	6	GOBP-NEUROTRANSMITTER-RECEPTOR-TRANSPORT-ENDOSOME-TO-POSTSYNAPTIC-MEMBRANE
GOBP-ARGININE-CATABOLIC-PROCESS	1.54E-29	0.271213824	0.443	0.223	1.05E-25	6	GOBP-ARGININE-CATABOLIC-PROCESS
GOBP-RRNA-3-END-PROCESSING	1.59E-29	0.357572806	0.31	0.117	1.08E-25	6	GOBP-RRNA-3-END-PROCESSING
GOMF-UBIQUITIN-PROTEIN-TRANSFERASE-ACTIVATOR-ACTIVITY	1.74E-29	0.284053404	0.443	0.201	1.18E-25	6	GOMF-UBIQUITIN-PROTEIN-TRANSFERASE-ACTIVATOR-ACTIVITY
GOMF-OXIDOREDUCTASE-ACTIVITY-ACTING-ON-THE-CH-NH-GROUP-OF-DONORS-NAD-OR-NADP-AS-ACCEPTOR	1.94E-29	0.292451141	0.396	0.152	1.32E-25	6	GOMF-OXIDOREDUCTASE-ACTIVITY-ACTING-ON-THE-CH-NH-GROUP-OF-DONORS-NAD-OR-NADP-AS-ACCEPTOR
GOBP-MEDIUM-CHAIN-FATTY-ACID-METABOLIC-PROCESS	2.03E-29	0.290547991	0.279	0.101	1.38E-25	6	GOBP-MEDIUM-CHAIN-FATTY-ACID-METABOLIC-PROCESS
GOBP-PROTOPORPHYRINOGEN-IX-METABOLIC-PROCESS1	2.05E-29	0.402324686	0.291	0.067	1.39E-25	6	GOBP-PROTOPORPHYRINOGEN-IX-METABOLIC-PROCESS
GOCC-ATAC-COMPLEX	2.07E-29	0.284319487	0.353	0.146	1.40E-25	6	GOCC-ATAC-COMPLEX
GOBP-RESPONSE-TO-NITROSATIVE-STRESS	2.85E-29	0.33824166	0.415	0.175	1.94E-25	6	GOBP-RESPONSE-TO-NITROSATIVE-STRESS
GOBP-MIRNA-MEDIATED-GENE-SILENCING-BY-INHIBITION-OF-TRANSLATION	2.87E-29	0.277612578	0.3	0.115	1.95E-25	6	GOBP-MIRNA-MEDIATED-GENE-SILENCING-BY-INHIBITION-OF-TRANSLATION
GOMF-VASCULAR-ENDOTHELIAL-GROWTH-FACTOR-RECEPTOR-BINDING1	2.94E-29	0.372856889	0.406	0.162	2.00E-25	6	GOMF-VASCULAR-ENDOTHELIAL-GROWTH-FACTOR-RECEPTOR-BINDING
GOMF-FK506-BINDING1	3.22E-29	0.334261403	0.573	0.281	2.19E-25	6	GOMF-FK506-BINDING
GOCC-ENDOPLASMIC-RETICULUM-CHAPERONE-COMPLEX1	3.38E-29	0.362966668	0.647	0.375	2.29E-25	6	GOCC-ENDOPLASMIC-RETICULUM-CHAPERONE-COMPLEX
GOBP-DENDRITIC-TRANSPORT	3.76E-29	0.278821412	0.508	0.26	2.56E-25	6	GOBP-DENDRITIC-TRANSPORT
GOBP-NUCLEOPHAGY	4.27E-29	0.264409724	0.282	0.124	2.90E-25	6	GOBP-NUCLEOPHAGY
GOBP-ESTABLISHMENT-OF-ENDOTHELIAL-INTESTINAL-BARRIER	4.55E-29	0.268556667	0.415	0.15	3.10E-25	6	GOBP-ESTABLISHMENT-OF-ENDOTHELIAL-INTESTINAL-BARRIER
GOCC-CUL2-RING-UBIQUITIN-LIGASE-COMPLEX	5.66E-29	0.255026209	0.201	0.079	3.85E-25	6	GOCC-CUL2-RING-UBIQUITIN-LIGASE-COMPLEX
GOBP-UDP-N-ACETYLGLUCOSAMINE-METABOLIC-PROCESS	6.47E-29	0.304809912	0.297	0.108	4.40E-25	6	GOBP-UDP-N-ACETYLGLUCOSAMINE-METABOLIC-PROCESS
GOBP-POLYPRENOL-METABOLIC-PROCESS	8.18E-29	0.253604468	0.245	0.064	5.56E-25	6	GOBP-POLYPRENOL-METABOLIC-PROCESS
GOBP-PROTEIN-LOCALIZATION-TO-NUCLEOPLASM	8.90E-29	0.36790913	0.455	0.2	6.05E-25	6	GOBP-PROTEIN-LOCALIZATION-TO-NUCLEOPLASM
GOBP-ESTABLISHMENT-OF-PROTEIN-LOCALIZATION-TO-TELOMERE	9.36E-29	0.316778523	0.412	0.187	6.36E-25	6	GOBP-ESTABLISHMENT-OF-PROTEIN-LOCALIZATION-TO-TELOMERE
GOBP-MAINTENANCE-OF-ORGANELLE-LOCATION	9.70E-29	0.295298402	0.402	0.15	6.60E-25	6	GOBP-MAINTENANCE-OF-ORGANELLE-LOCATION
GOBP-REGULATION-OF-PROTEIN-CATABOLIC-PROCESS-IN-THE-VACUOLE1	1.24E-28	0.306465256	0.533	0.261	8.43E-25	6	GOBP-REGULATION-OF-PROTEIN-CATABOLIC-PROCESS-IN-THE-VACUOLE
GOMF-QUINONE-BINDING1	1.31E-28	0.286461009	0.39	0.18	8.93E-25	6	GOMF-QUINONE-BINDING
GOCC-COMPLEX-OF-COLLAGEN-TRIMERS2	1.33E-28	0.323640576	0.684	0.334	9.02E-25	6	GOCC-COMPLEX-OF-COLLAGEN-TRIMERS
GOBP-CELL-PROLIFERATION-INVOLVED-IN-HEART-MORPHOGENESIS1	1.44E-28	0.288421299	0.35	0.138	9.81E-25	6	GOBP-CELL-PROLIFERATION-INVOLVED-IN-HEART-MORPHOGENESIS
GOBP-REGULATION-OF-NEUROTRANSMITTER-RECEPTOR-LOCALIZATION-TO-POSTSYNAPTIC-SPECIALIZATION-MEMBRANE	2.05E-28	0.34569836	0.356	0.177	1.39E-24	6	GOBP-REGULATION-OF-NEUROTRANSMITTER-RECEPTOR-LOCALIZATION-TO-POSTSYNAPTIC-SPECIALIZATION-MEMBRANE
GOBP-COTRANSLATIONAL-PROTEIN-TARGETING-TO-MEMBRANE1	2.07E-28	0.257233998	0.483	0.237	1.41E-24	6	GOBP-COTRANSLATIONAL-PROTEIN-TARGETING-TO-MEMBRANE
GOBP-REGULATION-OF-ENDOTHELIAL-CELL-DEVELOPMENT	2.22E-28	0.251199253	0.427	0.183	1.51E-24	6	GOBP-REGULATION-OF-ENDOTHELIAL-CELL-DEVELOPMENT
GOBP-EXONUCLEOLYTIC-CATABOLISM-OF-DEADENYLATED-MRNA	2.38E-28	0.340630595	0.257	0.085	1.62E-24	6	GOBP-EXONUCLEOLYTIC-CATABOLISM-OF-DEADENYLATED-MRNA
GOMF-PROTEIN-SERINE-THREONINE-PHOSPHATASE-INHIBITOR-ACTIVITY1	2.72E-28	0.322651365	0.542	0.305	1.85E-24	6	GOMF-PROTEIN-SERINE-THREONINE-PHOSPHATASE-INHIBITOR-ACTIVITY
GOCC-NUCLEAR-INCLUSION-BODY	2.80E-28	0.3272595	0.269	0.106	1.91E-24	6	GOCC-NUCLEAR-INCLUSION-BODY
GOBP-LIPOPROTEIN-LOCALIZATION	2.95E-28	0.256871572	0.421	0.185	2.00E-24	6	GOBP-LIPOPROTEIN-LOCALIZATION
GOBP-ECTODERMAL-PLACODE-DEVELOPMENT	4.31E-28	0.26630146	0.539	0.31	2.93E-24	6	GOBP-ECTODERMAL-PLACODE-DEVELOPMENT
GOBP-NEGATIVE-REGULATION-OF-TRANSCRIPTION-REGULATORY-REGION-DNA-BINDING1	4.51E-28	0.27555147	0.582	0.331	3.07E-24	6	GOBP-NEGATIVE-REGULATION-OF-TRANSCRIPTION-REGULATORY-REGION-DNA-BINDING
GOBP-MEMBRANE-PROTEIN-INTRACELLULAR-DOMAIN-PROTEOLYSIS	4.83E-28	0.317632963	0.415	0.161	3.29E-24	6	GOBP-MEMBRANE-PROTEIN-INTRACELLULAR-DOMAIN-PROTEOLYSIS
GOCC-MRNA-CAP-BINDING-COMPLEX	5.97E-28	0.286828156	0.464	0.223	4.06E-24	6	GOCC-MRNA-CAP-BINDING-COMPLEX
GOBP-MITOTIC-INTRA-S-DNA-DAMAGE-CHECKPOINT-SIGNALING	8.33E-28	0.266154352	0.229	0.076	5.66E-24	6	GOBP-MITOTIC-INTRA-S-DNA-DAMAGE-CHECKPOINT-SIGNALING
GOBP-NEGATIVE-REGULATION-OF-EXTRACELLULAR-MATRIX-ORGANIZATION1	9.63E-28	0.318642429	0.437	0.208	6.55E-24	6	GOBP-NEGATIVE-REGULATION-OF-EXTRACELLULAR-MATRIX-ORGANIZATION
GOCC-CUL4A-RING-E3-UBIQUITIN-LIGASE-COMPLEX	9.86E-28	0.297121472	0.241	0.102	6.70E-24	6	GOCC-CUL4A-RING-E3-UBIQUITIN-LIGASE-COMPLEX
GOMF-HISTONE-READER-ACTIVITY	1.10E-27	0.281903034	0.48	0.238	7.50E-24	6	GOMF-HISTONE-READER-ACTIVITY
GOMF-5-3-EXONUCLEASE-ACTIVITY	1.34E-27	0.294214672	0.223	0.071	9.11E-24	6	GOMF-5-3-EXONUCLEASE-ACTIVITY
GOCC-RNA-POLYMERASE-I-COMPLEX	1.52E-27	0.263357599	0.675	0.403	1.03E-23	6	GOCC-RNA-POLYMERASE-I-COMPLEX
GOBP-POSITIVE-REGULATION-OF-EXTRINSIC-APOPTOTIC-SIGNALING-PATHWAY-VIA-DEATH-DOMAIN-RECEPTORS	1.58E-27	0.314456917	0.337	0.137	1.07E-23	6	GOBP-POSITIVE-REGULATION-OF-EXTRINSIC-APOPTOTIC-SIGNALING-PATHWAY-VIA-DEATH-DOMAIN-RECEPTORS
GOBP-CENTRIOLE-CENTRIOLE-COHESION	1.61E-27	0.301648175	0.232	0.081	1.09E-23	6	GOBP-CENTRIOLE-CENTRIOLE-COHESION
GOBP-NEGATIVE-REGULATION-OF-SMAD-PROTEIN-SIGNAL-TRANSDUCTION1	1.63E-27	0.325018504	0.402	0.201	1.11E-23	6	GOBP-NEGATIVE-REGULATION-OF-SMAD-PROTEIN-SIGNAL-TRANSDUCTION
GOBP-NUCLEAR-BODY-ORGANIZATION	2.17E-27	0.257798724	0.48	0.234	1.48E-23	6	GOBP-NUCLEAR-BODY-ORGANIZATION
GOBP-PURINE-CONTAINING-COMPOUND-SALVAGE	2.48E-27	0.286562508	0.344	0.143	1.68E-23	6	GOBP-PURINE-CONTAINING-COMPOUND-SALVAGE
GOCC-APICAL-DENDRITE	2.64E-27	0.262487849	0.43	0.182	1.79E-23	6	GOCC-APICAL-DENDRITE
GOBP-REGULATION-OF-PROTEIN-LIPIDATION	3.00E-27	0.314242805	0.418	0.185	2.04E-23	6	GOBP-REGULATION-OF-PROTEIN-LIPIDATION
GOBP-BASE-EXCISION-REPAIR-GAP-FILLING	3.88E-27	0.32283305	0.313	0.121	2.64E-23	6	GOBP-BASE-EXCISION-REPAIR-GAP-FILLING
GOBP-RESPONSE-TO-ETHER	4.81E-27	0.262516399	0.563	0.295	3.27E-23	6	GOBP-RESPONSE-TO-ETHER
GOBP-REGULATION-OF-RETINOIC-ACID-RECEPTOR-SIGNALING-PATHWAY	5.40E-27	0.253642332	0.353	0.17	3.67E-23	6	GOBP-REGULATION-OF-RETINOIC-ACID-RECEPTOR-SIGNALING-PATHWAY
GOBP-OLIGOSACCHARIDE-LIPID-INTERMEDIATE-BIOSYNTHETIC-PROCESS	7.04E-27	0.260630606	0.158	0.047	4.78E-23	6	GOBP-OLIGOSACCHARIDE-LIPID-INTERMEDIATE-BIOSYNTHETIC-PROCESS
GOBP-RESPONSE-TO-MISFOLDED-PROTEIN	7.09E-27	0.257648665	0.176	0.081	4.82E-23	6	GOBP-RESPONSE-TO-MISFOLDED-PROTEIN
GOBP-BERGMANN-GLIAL-CELL-DIFFERENTIATION	8.24E-27	0.314427557	0.412	0.185	5.60E-23	6	GOBP-BERGMANN-GLIAL-CELL-DIFFERENTIATION
GOCC-CYTOPLASMIC-EXOSOME-RNASE-COMPLEX	8.82E-27	0.318474089	0.173	0.055	5.99E-23	6	GOCC-CYTOPLASMIC-EXOSOME-RNASE-COMPLEX
GOBP-MITOCHONDRIAL-DNA-REPLICATION	8.90E-27	0.332109864	0.223	0.057	6.05E-23	6	GOBP-MITOCHONDRIAL-DNA-REPLICATION
GOBP-REGULATION-OF-APOPTOTIC-DNA-FRAGMENTATION	1.01E-26	0.32809016	0.483	0.252	6.87E-23	6	GOBP-REGULATION-OF-APOPTOTIC-DNA-FRAGMENTATION
GOBP-REGULATION-OF-KERATINOCYTE-MIGRATION	1.63E-26	0.259901535	0.381	0.169	1.11E-22	6	GOBP-REGULATION-OF-KERATINOCYTE-MIGRATION
GOBP-REGULATION-OF-PROTEIN-LOCALIZATION-TO-CHROMATIN	2.36E-26	0.388678728	0.18	0.05	1.60E-22	6	GOBP-REGULATION-OF-PROTEIN-LOCALIZATION-TO-CHROMATIN
GOBP-PURINE-NUCLEOBASE-BIOSYNTHETIC-PROCESS	2.86E-26	0.325482522	0.412	0.164	1.94E-22	6	GOBP-PURINE-NUCLEOBASE-BIOSYNTHETIC-PROCESS
GOBP-BASE-EXCISION-REPAIR-AP-SITE-FORMATION1	2.87E-26	0.386700544	0.241	0.062	1.95E-22	6	GOBP-BASE-EXCISION-REPAIR-AP-SITE-FORMATION
GOBP-SRP-DEPENDENT-COTRANSLATIONAL-PROTEIN-TARGETING-TO-MEMBRANE1	3.03E-26	0.283006861	0.412	0.187	2.06E-22	6	GOBP-SRP-DEPENDENT-COTRANSLATIONAL-PROTEIN-TARGETING-TO-MEMBRANE
GOMF-RAGE-RECEPTOR-BINDING2	3.38E-26	0.297374743	0.78	0.483	2.30E-22	6	GOMF-RAGE-RECEPTOR-BINDING
GOBP-NEGATIVE-REGULATION-OF-TRANSCRIPTION-BY-COMPETITIVE-PROMOTER-BINDING	3.62E-26	0.284384401	0.474	0.247	2.46E-22	6	GOBP-NEGATIVE-REGULATION-OF-TRANSCRIPTION-BY-COMPETITIVE-PROMOTER-BINDING
GOCC-NSL-COMPLEX	4.16E-26	0.293960855	0.189	0.074	2.83E-22	6	GOCC-NSL-COMPLEX
GOMF-INSULIN-LIKE-GROWTH-FACTOR-I-BINDING1	4.66E-26	0.292079667	0.387	0.183	3.16E-22	6	GOMF-INSULIN-LIKE-GROWTH-FACTOR-I-BINDING
GOBP-REGULATION-OF-GLIAL-CELL-APOPTOTIC-PROCESS	4.99E-26	0.27737285	0.353	0.163	3.39E-22	6	GOBP-REGULATION-OF-GLIAL-CELL-APOPTOTIC-PROCESS
GOBP-PROTEIN-LOCALIZATION-TO-NUCLEAR-BODY	5.17E-26	0.354057309	0.455	0.226	3.51E-22	6	GOBP-PROTEIN-LOCALIZATION-TO-NUCLEAR-BODY
GOBP-COMMISSURAL-NEURON-AXON-GUIDANCE	7.49E-26	0.268051422	0.387	0.184	5.09E-22	6	GOBP-COMMISSURAL-NEURON-AXON-GUIDANCE
GOMF-SIRNA-BINDING	8.31E-26	0.30248393	0.303	0.113	5.65E-22	6	GOMF-SIRNA-BINDING
GOCC-FILOPODIUM-TIP	8.67E-26	0.255926654	0.365	0.153	5.89E-22	6	GOCC-FILOPODIUM-TIP
GOBP-PROTEIN-DNA-COMPLEX-DISASSEMBLY	1.12E-25	0.276037198	0.251	0.074	7.60E-22	6	GOBP-PROTEIN-DNA-COMPLEX-DISASSEMBLY
GOBP-KETONE-CATABOLIC-PROCESS	1.27E-25	0.272789617	0.628	0.39	8.64E-22	6	GOBP-KETONE-CATABOLIC-PROCESS
GOCC-FANCONI-ANAEMIA-NUCLEAR-COMPLEX	1.71E-25	0.316954353	0.455	0.176	1.16E-21	6	GOCC-FANCONI-ANAEMIA-NUCLEAR-COMPLEX
GOBP-TONGUE-MORPHOGENESIS	2.37E-25	0.262064925	0.461	0.253	1.61E-21	6	GOBP-TONGUE-MORPHOGENESIS
GOBP-REGULATION-OF-CELLULAR-RESPONSE-TO-HEAT	2.58E-25	0.279258181	0.201	0.088	1.75E-21	6	GOBP-REGULATION-OF-CELLULAR-RESPONSE-TO-HEAT
GOBP-AMINO-SUGAR-BIOSYNTHETIC-PROCESS	2.83E-25	0.323898836	0.282	0.117	1.93E-21	6	GOBP-AMINO-SUGAR-BIOSYNTHETIC-PROCESS
GOMF-C4-DICARBOXYLATE-TRANSMEMBRANE-TRANSPORTER-ACTIVITY	4.73E-25	0.256704216	0.43	0.219	3.21E-21	6	GOMF-C4-DICARBOXYLATE-TRANSMEMBRANE-TRANSPORTER-ACTIVITY
GOBP-NUCLEOBASE-TRANSPORT	5.02E-25	0.260344031	0.505	0.288	3.41E-21	6	GOBP-NUCLEOBASE-TRANSPORT
GOMF-NUCLEAR-GLUCOCORTICOID-RECEPTOR-BINDING	5.51E-25	0.283030009	0.291	0.125	3.74E-21	6	GOMF-NUCLEAR-GLUCOCORTICOID-RECEPTOR-BINDING
GOMF-MISFOLDED-PROTEIN-BINDING	5.96E-25	0.268434912	0.406	0.19	4.05E-21	6	GOMF-MISFOLDED-PROTEIN-BINDING
GOMF-PEPTIDYL-PROLINE-DIOXYGENASE-ACTIVITY1	8.12E-25	0.308427492	0.421	0.208	5.52E-21	6	GOMF-PEPTIDYL-PROLINE-DIOXYGENASE-ACTIVITY
GOBP-RNA-DECAPPING	9.73E-25	0.251818774	0.241	0.091	6.61E-21	6	GOBP-RNA-DECAPPING
GOMF-CAMP-RESPONSE-ELEMENT-BINDING	1.02E-24	0.291880891	0.245	0.095	6.96E-21	6	GOMF-CAMP-RESPONSE-ELEMENT-BINDING
GOCC-SWR1-COMPLEX	1.40E-24	0.267622102	0.387	0.175	9.50E-21	6	GOCC-SWR1-COMPLEX
GOBP-SERINE-FAMILY-AMINO-ACID-BIOSYNTHETIC-PROCESS	1.51E-24	0.252531949	0.325	0.115	1.03E-20	6	GOBP-SERINE-FAMILY-AMINO-ACID-BIOSYNTHETIC-PROCESS
GOBP-MACROMOLECULE-DEPALMITOYLATION	1.60E-24	0.325027867	0.245	0.098	1.08E-20	6	GOBP-MACROMOLECULE-DEPALMITOYLATION
GOMF-PALMITOYL-HYDROLASE-ACTIVITY	1.60E-24	0.325027867	0.245	0.098	1.08E-20	6	GOMF-PALMITOYL-HYDROLASE-ACTIVITY
GOBP-GDP-METABOLIC-PROCESS	2.01E-24	0.260344331	0.415	0.191	1.37E-20	6	GOBP-GDP-METABOLIC-PROCESS
GOCC-FIBRILLAR-COLLAGEN-TRIMER2	2.05E-24	0.368674482	0.663	0.321	1.39E-20	6	GOCC-FIBRILLAR-COLLAGEN-TRIMER
GOBP-REGULATION-OF-FC-RECEPTOR-MEDIATED-STIMULATORY-SIGNALING-PATHWAY	2.35E-24	0.317426432	0.433	0.211	1.60E-20	6	GOBP-REGULATION-OF-FC-RECEPTOR-MEDIATED-STIMULATORY-SIGNALING-PATHWAY
GOBP-REGULATION-OF-DNA-CATABOLIC-PROCESS	2.46E-24	0.289762753	0.418	0.185	1.67E-20	6	GOBP-REGULATION-OF-DNA-CATABOLIC-PROCESS
GOCC-NUCLEAR-EXOSOME-RNASE-COMPLEX1	2.77E-24	0.340733855	0.251	0.095	1.88E-20	6	GOCC-NUCLEAR-EXOSOME-RNASE-COMPLEX
GOMF-DYNACTIN-BINDING	4.50E-24	0.330980736	0.387	0.16	3.06E-20	6	GOMF-DYNACTIN-BINDING
GOCC-SET1C-COMPASS-COMPLEX	5.12E-24	0.2603921	0.245	0.099	3.48E-20	6	GOCC-SET1C-COMPASS-COMPLEX
GOBP-UBIQUITIN-DEPENDENT-PROTEIN-CATABOLIC-PROCESS-VIA-THE-C-END-DEGRON-RULE-PATHWAY	5.74E-24	0.273385764	0.176	0.08	3.90E-20	6	GOBP-UBIQUITIN-DEPENDENT-PROTEIN-CATABOLIC-PROCESS-VIA-THE-C-END-DEGRON-RULE-PATHWAY
GOBP-POSITIVE-REGULATION-OF-PROTEIN-SUMOYLATION	7.31E-24	0.282123661	0.362	0.161	4.97E-20	6	GOBP-POSITIVE-REGULATION-OF-PROTEIN-SUMOYLATION
GOMF-LAMIN-BINDING	1.20E-23	0.271463114	0.356	0.188	8.18E-20	6	GOMF-LAMIN-BINDING
GOBP-REGULATION-OF-MRNA-3-END-PROCESSING	1.40E-23	0.303966986	0.359	0.169	9.49E-20	6	GOBP-REGULATION-OF-MRNA-3-END-PROCESSING
GOBP-POSITIVE-REGULATION-OF-EXTRINSIC-APOPTOTIC-SIGNALING-PATHWAY-IN-ABSENCE-OF-LIGAND	1.64E-23	0.297133858	0.387	0.191	1.11E-19	6	GOBP-POSITIVE-REGULATION-OF-EXTRINSIC-APOPTOTIC-SIGNALING-PATHWAY-IN-ABSENCE-OF-LIGAND
GOCC-INTERSTITIAL-MATRIX1	3.97E-23	0.309185348	0.254	0.131	2.70E-19	6	GOCC-INTERSTITIAL-MATRIX
GOMF-TRNA-SPECIFIC-RIBONUCLEASE-ACTIVITY	4.54E-23	0.273354703	0.291	0.118	3.08E-19	6	GOMF-TRNA-SPECIFIC-RIBONUCLEASE-ACTIVITY
GOCC-NUCLEOLAR-EXOSOME-RNASE-COMPLEX1	5.61E-23	0.359068522	0.241	0.09	3.81E-19	6	GOCC-NUCLEOLAR-EXOSOME-RNASE-COMPLEX
GOBP-REGULATION-OF-RETROGRADE-PROTEIN-TRANSPORT-ER-TO-CYTOSOL	5.92E-23	0.252932715	0.523	0.281	4.02E-19	6	GOBP-REGULATION-OF-RETROGRADE-PROTEIN-TRANSPORT-ER-TO-CYTOSOL
GOBP-POSITIVE-REGULATION-OF-ESTABLISHMENT-OF-PROTEIN-LOCALIZATION-TO-TELOMERE	6.53E-23	0.368903081	0.446	0.231	4.44E-19	6	GOBP-POSITIVE-REGULATION-OF-ESTABLISHMENT-OF-PROTEIN-LOCALIZATION-TO-TELOMERE
GOBP-DNA-REPAIR-DEPENDENT-CHROMATIN-REMODELING	7.37E-23	0.25752852	0.13	0.051	5.01E-19	6	GOBP-DNA-REPAIR-DEPENDENT-CHROMATIN-REMODELING
GOBP-TRNA-5-END-PROCESSING	8.37E-23	0.290524712	0.3	0.128	5.69E-19	6	GOBP-TRNA-5-END-PROCESSING
GOBP-CRISTAE-FORMATION	1.05E-22	0.297681289	0.155	0.049	7.16E-19	6	GOBP-CRISTAE-FORMATION
GOBP-GTP-BIOSYNTHETIC-PROCESS1	1.07E-22	0.289248322	0.502	0.264	7.28E-19	6	GOBP-GTP-BIOSYNTHETIC-PROCESS
GOBP-PSEUDOURIDINE-SYNTHESIS	1.09E-22	0.252833838	0.207	0.067	7.38E-19	6	GOBP-PSEUDOURIDINE-SYNTHESIS
GOCC-RIBONUCLEASE-MRP-COMPLEX	1.12E-22	0.325364825	0.362	0.14	7.60E-19	6	GOCC-RIBONUCLEASE-MRP-COMPLEX
GOBP-POSITIVE-REGULATION-OF-PROTEIN-POLYUBIQUITINATION	1.23E-22	0.253449668	0.375	0.197	8.34E-19	6	GOBP-POSITIVE-REGULATION-OF-PROTEIN-POLYUBIQUITINATION
GOBP-NUCLEOLAR-LARGE-RRNA-TRANSCRIPTION-BY-RNA-POLYMERASE-I	1.30E-22	0.25480541	0.294	0.119	8.86E-19	6	GOBP-NUCLEOLAR-LARGE-RRNA-TRANSCRIPTION-BY-RNA-POLYMERASE-I
GOBP-REGULATION-OF-PROTEIN-LOCALIZATION-TO-CHROMOSOME-TELOMERIC-REGION	1.35E-22	0.339760702	0.375	0.196	9.16E-19	6	GOBP-REGULATION-OF-PROTEIN-LOCALIZATION-TO-CHROMOSOME-TELOMERIC-REGION
GOBP-2FE-2S-CLUSTER-ASSEMBLY	1.70E-22	0.298267772	0.505	0.281	1.15E-18	6	GOBP-2FE-2S-CLUSTER-ASSEMBLY
GOBP-RNA-SURVEILLANCE	2.17E-22	0.2988477	0.13	0.047	1.48E-18	6	GOBP-RNA-SURVEILLANCE
GOBP-UBIQUINONE-METABOLIC-PROCESS	2.31E-22	0.271391794	0.17	0.052	1.57E-18	6	GOBP-UBIQUINONE-METABOLIC-PROCESS
GOBP-NEGATIVE-REGULATION-OF-NITRIC-OXIDE-METABOLIC-PROCESS	2.34E-22	0.283592866	0.43	0.175	1.59E-18	6	GOBP-NEGATIVE-REGULATION-OF-NITRIC-OXIDE-METABOLIC-PROCESS
GOBP-REGULATION-OF-TRANSCRIPTION-OF-NUCLEOLAR-LARGE-RRNA-BY-RNA-POLYMERASE-I	2.62E-22	0.302469901	0.365	0.155	1.78E-18	6	GOBP-REGULATION-OF-TRANSCRIPTION-OF-NUCLEOLAR-LARGE-RRNA-BY-RNA-POLYMERASE-I
GOBP-REGULATION-OF-ADENYLATE-CYCLASE-ACTIVATING-G-PROTEIN-COUPLED-RECEPTOR-SIGNALING-PATHWAY	2.74E-22	0.293370595	0.276	0.129	1.86E-18	6	GOBP-REGULATION-OF-ADENYLATE-CYCLASE-ACTIVATING-G-PROTEIN-COUPLED-RECEPTOR-SIGNALING-PATHWAY
GOCC-TRANSCRIPTION-PREINITIATION-COMPLEX	3.04E-22	0.275742969	0.133	0.051	2.07E-18	6	GOCC-TRANSCRIPTION-PREINITIATION-COMPLEX
GOCC-AP-1-ADAPTOR-COMPLEX	3.33E-22	0.289357179	0.272	0.111	2.26E-18	6	GOCC-AP-1-ADAPTOR-COMPLEX
GOCC-CHROMATOID-BODY	5.85E-22	0.276692425	0.421	0.211	3.97E-18	6	GOCC-CHROMATOID-BODY
GOMF-L-ASCORBIC-ACID-BINDING1	6.19E-22	0.250190136	0.303	0.165	4.21E-18	6	GOMF-L-ASCORBIC-ACID-BINDING
GOBP-TRNA-5-LEADER-REMOVAL	7.29E-22	0.28652014	0.35	0.167	4.95E-18	6	GOBP-TRNA-5-LEADER-REMOVAL
GOBP-COENZYME-A-BIOSYNTHETIC-PROCESS	9.39E-22	0.300142134	0.254	0.125	6.38E-18	6	GOBP-COENZYME-A-BIOSYNTHETIC-PROCESS
GOMF-OXIDOREDUCTASE-ACTIVITY-ACTING-ON-NAD-P-H-HEME-PROTEIN-AS-ACCEPTOR	1.04E-21	0.293445301	0.288	0.119	7.06E-18	6	GOMF-OXIDOREDUCTASE-ACTIVITY-ACTING-ON-NAD-P-H-HEME-PROTEIN-AS-ACCEPTOR
GOBP-RESPONSE-TO-INTERLEUKIN-71	1.25E-21	0.25115908	0.511	0.314	8.50E-18	6	GOBP-RESPONSE-TO-INTERLEUKIN-7
GOBP-SPLICEOSOMAL-TRI-SNRNP-COMPLEX-ASSEMBLY	1.76E-21	0.255472389	0.272	0.127	1.20E-17	6	GOBP-SPLICEOSOMAL-TRI-SNRNP-COMPLEX-ASSEMBLY
GOMF-DNA-N-GLYCOSYLASE-ACTIVITY	2.90E-21	0.294937649	0.282	0.097	1.97E-17	6	GOMF-DNA-N-GLYCOSYLASE-ACTIVITY
GOBP-TRICARBOXYLIC-ACID-METABOLIC-PROCESS	4.09E-21	0.29395212	0.124	0.062	2.78E-17	6	GOBP-TRICARBOXYLIC-ACID-METABOLIC-PROCESS
GOBP-RISC-COMPLEX-ASSEMBLY	5.63E-21	0.299288316	0.316	0.123	3.83E-17	6	GOBP-RISC-COMPLEX-ASSEMBLY
GOBP-NUCLEAR-RNA-SURVEILLANCE	5.97E-21	0.311233301	0.17	0.055	4.06E-17	6	GOBP-NUCLEAR-RNA-SURVEILLANCE
GOBP-GOLGI-RIBBON-FORMATION	6.04E-21	0.353785199	0.297	0.154	4.10E-17	6	GOBP-GOLGI-RIBBON-FORMATION
GOBP-TRACHEA-MORPHOGENESIS1	9.27E-21	0.287824258	0.26	0.138	6.30E-17	6	GOBP-TRACHEA-MORPHOGENESIS
GOMF-G-RICH-STRAND-TELOMERIC-DNA-BINDING	1.11E-20	0.254707755	0.359	0.195	7.57E-17	6	GOMF-G-RICH-STRAND-TELOMERIC-DNA-BINDING
GOMF-GLUTATHIONE-BINDING	1.46E-20	0.313803346	0.263	0.095	9.93E-17	6	GOMF-GLUTATHIONE-BINDING
GOBP-GLUTAMINE-FAMILY-AMINO-ACID-BIOSYNTHETIC-PROCESS1	3.79E-20	0.272702395	0.276	0.115	2.58E-16	6	GOBP-GLUTAMINE-FAMILY-AMINO-ACID-BIOSYNTHETIC-PROCESS
GOBP-REGULATION-OF-SMOOTHENED-SIGNALING-PATHWAY-INVOLVED-IN-DORSAL-VENTRAL-NEURAL-TUBE-PATTERNING	1.09E-19	0.263459171	0.279	0.162	7.43E-16	6	GOBP-REGULATION-OF-SMOOTHENED-SIGNALING-PATHWAY-INVOLVED-IN-DORSAL-VENTRAL-NEURAL-TUBE-PATTERNING
GOBP-REGULATION-OF-PROTEIN-LOCALIZATION-TO-CENTROSOME	1.55E-19	0.265623506	0.341	0.188	1.06E-15	6	GOBP-REGULATION-OF-PROTEIN-LOCALIZATION-TO-CENTROSOME
GOCC-CENTRIOLAR-SUBDISTAL-APPENDAGE	1.74E-19	0.287139096	0.359	0.09	1.18E-15	6	GOCC-CENTRIOLAR-SUBDISTAL-APPENDAGE
GOMF-RNA-POLYMERASE-II-C-TERMINAL-DOMAIN-BINDING	2.13E-19	0.316641338	0.17	0.068	1.45E-15	6	GOMF-RNA-POLYMERASE-II-C-TERMINAL-DOMAIN-BINDING
GOCC-CATALYTIC-STEP-1-SPLICEOSOME1	2.29E-19	0.357174693	0.136	0.06	1.56E-15	6	GOCC-CATALYTIC-STEP-1-SPLICEOSOME
GOBP-NEGATIVE-REGULATION-OF-CELLULAR-RESPONSE-TO-HYPOXIA1	5.70E-19	0.261028935	0.44	0.265	3.87E-15	6	GOBP-NEGATIVE-REGULATION-OF-CELLULAR-RESPONSE-TO-HYPOXIA
GOMF-TYPE-II-TRANSFORMING-GROWTH-FACTOR-BETA-RECEPTOR-BINDING	5.98E-19	0.261203581	0.189	0.091	4.07E-15	6	GOMF-TYPE-II-TRANSFORMING-GROWTH-FACTOR-BETA-RECEPTOR-BINDING
GOCC-WNT-SIGNALOSOME	1.26E-18	0.276233741	0.226	0.115	8.57E-15	6	GOCC-WNT-SIGNALOSOME
GOBP-REGULATION-OF-ESTABLISHMENT-OF-PROTEIN-LOCALIZATION-TO-CHROMOSOME	1.64E-18	0.288681448	0.387	0.216	1.12E-14	6	GOBP-REGULATION-OF-ESTABLISHMENT-OF-PROTEIN-LOCALIZATION-TO-CHROMOSOME
GOMF-PROTEIN-KINASE-B-BINDING	1.75E-18	0.251874169	0.356	0.166	1.19E-14	6	GOMF-PROTEIN-KINASE-B-BINDING
GOMF-ENOYL-COA-HYDRATASE-ACTIVITY	3.03E-18	0.277791869	0.319	0.161	2.06E-14	6	GOMF-ENOYL-COA-HYDRATASE-ACTIVITY
GOBP-TRANSFERRIN-TRANSPORT	5.92E-18	0.272535759	0.276	0.144	4.02E-14	6	GOBP-TRANSFERRIN-TRANSPORT
GOBP-IMP-BIOSYNTHETIC-PROCESS	9.36E-18	0.276294712	0.272	0.138	6.36E-14	6	GOBP-IMP-BIOSYNTHETIC-PROCESS
GOBP-GOLGI-LUMEN-ACIDIFICATION	9.91E-18	0.256497003	0.356	0.205	6.73E-14	6	GOBP-GOLGI-LUMEN-ACIDIFICATION
GOBP-METANEPHRIC-MESENCHYME-DEVELOPMENT	2.84E-17	0.283658652	0.251	0.065	1.93E-13	6	GOBP-METANEPHRIC-MESENCHYME-DEVELOPMENT
GOMF-PROTEIN-DISULFIDE-ISOMERASE-ACTIVITY1	6.43E-17	0.253570085	0.421	0.265	4.37E-13	6	GOMF-PROTEIN-DISULFIDE-ISOMERASE-ACTIVITY
GOBP-NUCLEOSIDE-SALVAGE	1.34E-16	0.256553049	0.319	0.165	9.12E-13	6	GOBP-NUCLEOSIDE-SALVAGE
GOCC-CHAPERONIN-CONTAINING-T-COMPLEX	2.71E-16	0.280523458	0.458	0.289	1.84E-12	6	GOCC-CHAPERONIN-CONTAINING-T-COMPLEX
GOBP-AMP-BIOSYNTHETIC-PROCESS	9.14E-16	0.25775631	0.353	0.197	6.21E-12	6	GOBP-AMP-BIOSYNTHETIC-PROCESS
GOBP-NUCLEAR-MRNA-SURVEILLANCE1	4.33E-13	0.272022777	0.204	0.094	2.94E-09	6	GOBP-NUCLEAR-MRNA-SURVEILLANCE
GOBP-PLASMINOGEN-ACTIVATION1	9.96E-120	0.458713467	0.95	0.433	6.77E-116	7	GOBP-PLASMINOGEN-ACTIVATION
GOBP-REGULATION-OF-PLASMINOGEN-ACTIVATION3	1.63E-117	0.610819347	0.905	0.304	1.11E-113	7	GOBP-REGULATION-OF-PLASMINOGEN-ACTIVATION
GOBP-ZYMOGEN-ACTIVATION	5.43E-117	0.361860021	0.83	0.223	3.69E-113	7	GOBP-ZYMOGEN-ACTIVATION
GOBP-REGULATION-OF-FIBRINOLYSIS	2.44E-111	0.299346959	0.991	0.824	1.66E-107	7	GOBP-REGULATION-OF-FIBRINOLYSIS
GOBP-MAINTENANCE-OF-BLOOD-BRAIN-BARRIER	3.77E-102	0.303711336	0.902	0.353	2.56E-98	7	GOBP-MAINTENANCE-OF-BLOOD-BRAIN-BARRIER
GOBP-SMOOTH-MUSCLE-CELL-MIGRATION	1.19E-99	0.296473952	0.445	0.073	8.07E-96	7	GOBP-SMOOTH-MUSCLE-CELL-MIGRATION
GOBP-REGULATION-OF-PROTEIN-MATURATION1	2.64E-95	0.317592661	0.505	0.105	1.79E-91	7	GOBP-REGULATION-OF-PROTEIN-MATURATION
GOBP-NEGATIVE-REGULATION-OF-SMOOTH-MUSCLE-CELL-MIGRATION	2.40E-93	0.409969808	0.688	0.179	1.63E-89	7	GOBP-NEGATIVE-REGULATION-OF-SMOOTH-MUSCLE-CELL-MIGRATION
GOBP-NEGATIVE-REGULATION-OF-ENDOTHELIAL-CELL-APOPTOTIC-PROCESS	1.24E-90	0.294807434	0.685	0.17	8.41E-87	7	GOBP-NEGATIVE-REGULATION-OF-ENDOTHELIAL-CELL-APOPTOTIC-PROCESS
GOBP-VASCULAR-ASSOCIATED-SMOOTH-MUSCLE-CELL-DEVELOPMENT	1.97E-90	0.499946668	0.871	0.346	1.34E-86	7	GOBP-VASCULAR-ASSOCIATED-SMOOTH-MUSCLE-CELL-DEVELOPMENT
GOBP-VASCULAR-WOUND-HEALING	3.01E-89	0.359574676	0.855	0.373	2.04E-85	7	GOBP-VASCULAR-WOUND-HEALING
GOBP-PROSTAGLANDIN-TRANSPORT2	8.09E-89	0.383092623	0.893	0.414	5.50E-85	7	GOBP-PROSTAGLANDIN-TRANSPORT
GOBP-PROSTAGLANDIN-SECRETION2	5.76E-88	0.558108216	0.839	0.326	3.91E-84	7	GOBP-PROSTAGLANDIN-SECRETION
GOBP-REGULATION-OF-HEAT-GENERATION2	6.54E-87	0.490214052	0.82	0.333	4.45E-83	7	GOBP-REGULATION-OF-HEAT-GENERATION
GOBP-GLUCOSE-CATABOLIC-PROCESS2	9.21E-86	0.402062293	0.83	0.364	6.26E-82	7	GOBP-GLUCOSE-CATABOLIC-PROCESS
GOBP-HEAT-GENERATION1	8.55E-85	0.360400383	0.883	0.465	5.81E-81	7	GOBP-HEAT-GENERATION
GOBP-GLYCOLYTIC-PROCESS-THROUGH-GLUCOSE-6-PHOSPHATE2	8.26E-84	0.493643597	0.785	0.283	5.61E-80	7	GOBP-GLYCOLYTIC-PROCESS-THROUGH-GLUCOSE-6-PHOSPHATE
GOBP-HEXOSE-CATABOLIC-PROCESS	1.15E-83	0.307237472	0.785	0.287	7.84E-80	7	GOBP-HEXOSE-CATABOLIC-PROCESS
GOBP-GLYCOLYTIC-PROCESS-THROUGH-FRUCTOSE-6-PHOSPHATE2	2.37E-82	0.419202951	0.801	0.31	1.61E-78	7	GOBP-GLYCOLYTIC-PROCESS-THROUGH-FRUCTOSE-6-PHOSPHATE
GOBP-REGULATION-OF-PROSTAGLANDIN-SECRETION2	3.87E-79	0.600628782	0.773	0.254	2.63E-75	7	GOBP-REGULATION-OF-PROSTAGLANDIN-SECRETION
GOMF-FIBRONECTIN-BINDING1	7.74E-79	0.320957397	0.782	0.297	5.26E-75	7	GOMF-FIBRONECTIN-BINDING
GOBP-REGULATION-OF-ICOSANOID-SECRETION2	9.24E-78	0.444066397	0.792	0.271	6.28E-74	7	GOBP-REGULATION-OF-ICOSANOID-SECRETION
GOBP-PROSTANOID-BIOSYNTHETIC-PROCESS2	1.98E-77	0.350656533	0.754	0.289	1.35E-73	7	GOBP-PROSTANOID-BIOSYNTHETIC-PROCESS
GOBP-TROPHOBLAST-CELL-MIGRATION	5.90E-77	0.353107255	0.871	0.429	4.01E-73	7	GOBP-TROPHOBLAST-CELL-MIGRATION
GOBP-NEGATIVE-REGULATION-OF-VASCULAR-PERMEABILITY	2.93E-76	0.31518378	0.915	0.483	1.99E-72	7	GOBP-NEGATIVE-REGULATION-OF-VASCULAR-PERMEABILITY
GOBP-VASCULAR-ASSOCIATED-SMOOTH-MUSCLE-CELL-DIFFERENTIATION	3.66E-76	0.289578063	0.713	0.264	2.49E-72	7	GOBP-VASCULAR-ASSOCIATED-SMOOTH-MUSCLE-CELL-DIFFERENTIATION
GOBP-MONOSACCHARIDE-CATABOLIC-PROCESS	6.68E-75	0.275793351	0.77	0.278	4.54E-71	7	GOBP-MONOSACCHARIDE-CATABOLIC-PROCESS
GOBP-ICOSANOID-SECRETION	1.94E-71	0.29149365	0.808	0.358	1.32E-67	7	GOBP-ICOSANOID-SECRETION
GOBP-POSITIVE-REGULATION-OF-PROTEIN-MATURATION1	3.36E-71	0.312743418	0.808	0.371	2.28E-67	7	GOBP-POSITIVE-REGULATION-OF-PROTEIN-MATURATION
GOBP-ANGIOGENESIS-INVOLVED-IN-WOUND-HEALING	1.49E-69	0.268576901	0.656	0.233	1.02E-65	7	GOBP-ANGIOGENESIS-INVOLVED-IN-WOUND-HEALING
GOBP-NEGATIVE-REGULATION-OF-FAT-CELL-DIFFERENTIATION	1.49E-69	0.255822433	0.476	0.138	1.02E-65	7	GOBP-NEGATIVE-REGULATION-OF-FAT-CELL-DIFFERENTIATION
GOBP-MAMMARY-GLAND-ALVEOLUS-DEVELOPMENT	2.51E-68	0.343395017	0.744	0.284	1.71E-64	7	GOBP-MAMMARY-GLAND-ALVEOLUS-DEVELOPMENT
GOBP-FIBROBLAST-MIGRATION1	1.54E-65	0.283346178	0.341	0.081	1.05E-61	7	GOBP-FIBROBLAST-MIGRATION
GOBP-POSITIVE-REGULATION-OF-TRANSCRIPTION-FROM-RNA-POLYMERASE-II-PROMOTER-INVOLVED-IN-CELLULAR-RESPONSE-TO-CHEMICAL-STIMULUS2	3.08E-65	0.433525625	0.644	0.22	2.09E-61	7	GOBP-POSITIVE-REGULATION-OF-TRANSCRIPTION-FROM-RNA-POLYMERASE-II-PROMOTER-INVOLVED-IN-CELLULAR-RESPONSE-TO-CHEMICAL-STIMULUS
GOBP-POSITIVE-REGULATION-OF-VASCULAR-ENDOTHELIAL-GROWTH-FACTOR-PRODUCTION	9.74E-65	0.289701408	0.656	0.241	6.62E-61	7	GOBP-POSITIVE-REGULATION-OF-VASCULAR-ENDOTHELIAL-GROWTH-FACTOR-PRODUCTION
GOBP-REGULATION-OF-ERBB-SIGNALING-PATHWAY	1.76E-64	0.281010691	0.369	0.101	1.20E-60	7	GOBP-REGULATION-OF-ERBB-SIGNALING-PATHWAY
GOBP-RIBONUCLEOSIDE-MONOPHOSPHATE-CATABOLIC-PROCESS2	3.37E-64	0.357631003	0.64	0.259	2.29E-60	7	GOBP-RIBONUCLEOSIDE-MONOPHOSPHATE-CATABOLIC-PROCESS
GOBP-POSITIVE-REGULATION-OF-FATTY-ACID-TRANSPORT2	6.87E-62	0.409635446	0.609	0.212	4.67E-58	7	GOBP-POSITIVE-REGULATION-OF-FATTY-ACID-TRANSPORT
GOCC-IMMUNOLOGICAL-SYNAPSE	8.95E-62	0.28084495	0.53	0.184	6.08E-58	7	GOCC-IMMUNOLOGICAL-SYNAPSE
GOBP-ESTABLISHMENT-OF-SPINDLE-ORIENTATION1	8.38E-61	0.284191143	0.372	0.096	5.69E-57	7	GOBP-ESTABLISHMENT-OF-SPINDLE-ORIENTATION
GOBP-REGULATION-OF-INSULIN-LIKE-GROWTH-FACTOR-RECEPTOR-SIGNALING-PATHWAY	3.42E-59	0.29965889	0.511	0.192	2.33E-55	7	GOBP-REGULATION-OF-INSULIN-LIKE-GROWTH-FACTOR-RECEPTOR-SIGNALING-PATHWAY
GOBP-POSITIVE-REGULATION-OF-CELL-MIGRATION-INVOLVED-IN-SPROUTING-ANGIOGENESIS	4.84E-59	0.315327123	0.587	0.231	3.29E-55	7	GOBP-POSITIVE-REGULATION-OF-CELL-MIGRATION-INVOLVED-IN-SPROUTING-ANGIOGENESIS
GOBP-ESTABLISHMENT-OF-MITOTIC-SPINDLE-LOCALIZATION1	5.28E-59	0.282375389	0.325	0.093	3.59E-55	7	GOBP-ESTABLISHMENT-OF-MITOTIC-SPINDLE-LOCALIZATION
GOBP-POSITIVE-REGULATION-OF-VASCULAR-ENDOTHELIAL-GROWTH-FACTOR-RECEPTOR-SIGNALING-PATHWAY	1.46E-58	0.28036079	0.722	0.334	9.91E-55	7	GOBP-POSITIVE-REGULATION-OF-VASCULAR-ENDOTHELIAL-GROWTH-FACTOR-RECEPTOR-SIGNALING-PATHWAY
GOBP-NUCLEOSIDE-MONOPHOSPHATE-CATABOLIC-PROCESS2	2.59E-58	0.331409492	0.609	0.247	1.76E-54	7	GOBP-NUCLEOSIDE-MONOPHOSPHATE-CATABOLIC-PROCESS
GOBP-SPINDLE-LOCALIZATION1	4.57E-58	0.251398711	0.338	0.104	3.11E-54	7	GOBP-SPINDLE-LOCALIZATION
GOCC-COMPACT-MYELIN	7.15E-58	0.434452046	0.599	0.242	4.86E-54	7	GOCC-COMPACT-MYELIN
GOBP-POSITIVE-REGULATION-OF-TRANSCRIPTION-FROM-RNA-POLYMERASE-II-PROMOTER-IN-RESPONSE-TO-STRESS1	1.08E-57	0.353692515	0.707	0.315	7.35E-54	7	GOBP-POSITIVE-REGULATION-OF-TRANSCRIPTION-FROM-RNA-POLYMERASE-II-PROMOTER-IN-RESPONSE-TO-STRESS
GOBP-EPIBOLY1	7.04E-57	0.252164462	0.64	0.269	4.79E-53	7	GOBP-EPIBOLY
GOBP-NEGATIVE-REGULATION-OF-PROTEIN-TYROSINE-KINASE-ACTIVITY	7.37E-57	0.323102802	0.514	0.169	5.01E-53	7	GOBP-NEGATIVE-REGULATION-OF-PROTEIN-TYROSINE-KINASE-ACTIVITY
GOBP-NEGATIVE-REGULATION-OF-ANOIKIS1	2.91E-56	0.364081891	0.612	0.214	1.97E-52	7	GOBP-NEGATIVE-REGULATION-OF-ANOIKIS
GOBP-REGULATION-OF-ANOIKIS1	3.38E-56	0.338953973	0.514	0.166	2.30E-52	7	GOBP-REGULATION-OF-ANOIKIS
GOBP-REGULATION-OF-CELL-MIGRATION-INVOLVED-IN-SPROUTING-ANGIOGENESIS	7.61E-56	0.258770109	0.404	0.146	5.18E-52	7	GOBP-REGULATION-OF-CELL-MIGRATION-INVOLVED-IN-SPROUTING-ANGIOGENESIS
GOBP-REGULATION-OF-EXTRINSIC-APOPTOTIC-SIGNALING-PATHWAY-VIA-DEATH-DOMAIN-RECEPTORS	3.54E-55	0.281238996	0.252	0.076	2.41E-51	7	GOBP-REGULATION-OF-EXTRINSIC-APOPTOTIC-SIGNALING-PATHWAY-VIA-DEATH-DOMAIN-RECEPTORS
GOBP-REGULATION-OF-DNA-TEMPLATED-TRANSCRIPTION-IN-RESPONSE-TO-STRESS	1.10E-54	0.29964423	0.442	0.129	7.50E-51	7	GOBP-REGULATION-OF-DNA-TEMPLATED-TRANSCRIPTION-IN-RESPONSE-TO-STRESS
GOBP-PERK-MEDIATED-UNFOLDED-PROTEIN-RESPONSE1	2.65E-54	0.357375687	0.644	0.282	1.80E-50	7	GOBP-PERK-MEDIATED-UNFOLDED-PROTEIN-RESPONSE
GOBP-RESPONSE-TO-UV-A1	2.94E-54	0.332644063	0.874	0.473	2.00E-50	7	GOBP-RESPONSE-TO-UV-A
GOBP-REGULATION-OF-EPIDERMAL-GROWTH-FACTOR-ACTIVATED-RECEPTOR-ACTIVITY	3.61E-54	0.346429831	0.498	0.16	2.45E-50	7	GOBP-REGULATION-OF-EPIDERMAL-GROWTH-FACTOR-ACTIVATED-RECEPTOR-ACTIVITY
GOBP-NEGATIVE-REGULATION-OF-EPIDERMAL-GROWTH-FACTOR-ACTIVATED-RECEPTOR-ACTIVITY1	6.16E-54	0.428892982	0.479	0.167	4.19E-50	7	GOBP-NEGATIVE-REGULATION-OF-EPIDERMAL-GROWTH-FACTOR-ACTIVATED-RECEPTOR-ACTIVITY
GOBP-REGULATION-OF-KETONE-BIOSYNTHETIC-PROCESS	8.06E-54	0.285304634	0.612	0.259	5.48E-50	7	GOBP-REGULATION-OF-KETONE-BIOSYNTHETIC-PROCESS
GOBP-REGULATION-OF-HORMONE-BIOSYNTHETIC-PROCESS	1.24E-53	0.287719847	0.634	0.27	8.41E-50	7	GOBP-REGULATION-OF-HORMONE-BIOSYNTHETIC-PROCESS
GOBP-BLEB-ASSEMBLY1	3.29E-53	0.397171155	0.606	0.275	2.23E-49	7	GOBP-BLEB-ASSEMBLY
GOBP-REGULATION-OF-FIBROBLAST-MIGRATION1	4.05E-53	0.273382476	0.312	0.084	2.75E-49	7	GOBP-REGULATION-OF-FIBROBLAST-MIGRATION
GOBP-NEGATIVE-REGULATION-OF-INTRINSIC-APOPTOTIC-SIGNALING-PATHWAY-BY-P53-CLASS-MEDIATOR2	7.39E-53	0.324955374	0.593	0.232	5.02E-49	7	GOBP-NEGATIVE-REGULATION-OF-INTRINSIC-APOPTOTIC-SIGNALING-PATHWAY-BY-P53-CLASS-MEDIATOR
GOBP-ALDEHYDE-BIOSYNTHETIC-PROCESS1	1.32E-52	0.378101966	0.625	0.249	9.01E-49	7	GOBP-ALDEHYDE-BIOSYNTHETIC-PROCESS
GOBP-ELASTIC-FIBER-ASSEMBLY2	2.47E-52	0.546746767	0.562	0.226	1.68E-48	7	GOBP-ELASTIC-FIBER-ASSEMBLY
GOBP-NEGATIVE-REGULATION-OF-TRANSCRIPTION-REGULATORY-REGION-DNA-BINDING2	4.27E-52	0.387588009	0.707	0.328	2.90E-48	7	GOBP-NEGATIVE-REGULATION-OF-TRANSCRIPTION-REGULATORY-REGION-DNA-BINDING
GOMF-CADHERIN-BINDING-INVOLVED-IN-CELL-CELL-ADHESION2	1.75E-51	0.363667345	0.565	0.219	1.19E-47	7	GOMF-CADHERIN-BINDING-INVOLVED-IN-CELL-CELL-ADHESION
GOBP-DEOXYRIBONUCLEOSIDE-MONOPHOSPHATE-CATABOLIC-PROCESS1	3.26E-51	0.356294356	0.666	0.284	2.21E-47	7	GOBP-DEOXYRIBONUCLEOSIDE-MONOPHOSPHATE-CATABOLIC-PROCESS
GOBP-REGULATION-OF-UNSATURATED-FATTY-ACID-BIOSYNTHETIC-PROCESS1	3.32E-51	0.322575847	0.811	0.417	2.26E-47	7	GOBP-REGULATION-OF-UNSATURATED-FATTY-ACID-BIOSYNTHETIC-PROCESS
GOBP-OLEFINIC-COMPOUND-BIOSYNTHETIC-PROCESS	9.21E-51	0.276478309	0.514	0.207	6.26E-47	7	GOBP-OLEFINIC-COMPOUND-BIOSYNTHETIC-PROCESS
GOBP-NEGATIVE-REGULATION-OF-EPIDERMAL-GROWTH-FACTOR-RECEPTOR-SIGNALING-PATHWAY	1.02E-49	0.334467457	0.391	0.127	6.94E-46	7	GOBP-NEGATIVE-REGULATION-OF-EPIDERMAL-GROWTH-FACTOR-RECEPTOR-SIGNALING-PATHWAY
GOBP-NEGATIVE-REGULATION-OF-EXTRINSIC-APOPTOTIC-SIGNALING-PATHWAY-VIA-DEATH-DOMAIN-RECEPTORS1	1.45E-49	0.306982891	0.312	0.105	9.88E-46	7	GOBP-NEGATIVE-REGULATION-OF-EXTRINSIC-APOPTOTIC-SIGNALING-PATHWAY-VIA-DEATH-DOMAIN-RECEPTORS
GOBP-REGULATION-OF-TRANSCRIPTION-FROM-RNA-POLYMERASE-II-PROMOTER-IN-RESPONSE-TO-STRESS	1.88E-49	0.285392013	0.438	0.15	1.28E-45	7	GOBP-REGULATION-OF-TRANSCRIPTION-FROM-RNA-POLYMERASE-II-PROMOTER-IN-RESPONSE-TO-STRESS
GOBP-MAMMARY-GLAND-EPITHELIAL-CELL-PROLIFERATION	2.10E-49	0.25822381	0.479	0.183	1.43E-45	7	GOBP-MAMMARY-GLAND-EPITHELIAL-CELL-PROLIFERATION
GOBP-POSITIVE-REGULATION-OF-ERBB-SIGNALING-PATHWAY1	4.16E-49	0.277593274	0.445	0.173	2.83E-45	7	GOBP-POSITIVE-REGULATION-OF-ERBB-SIGNALING-PATHWAY
GOMF-PROTEIN-SEQUESTERING-ACTIVITY1	6.87E-49	0.303321788	0.606	0.28	4.67E-45	7	GOMF-PROTEIN-SEQUESTERING-ACTIVITY
GOBP-REGULATION-OF-COMPLEMENT-DEPENDENT-CYTOTOXICITY	1.33E-47	0.292179025	0.823	0.437	9.04E-44	7	GOBP-REGULATION-OF-COMPLEMENT-DEPENDENT-CYTOTOXICITY
GOBP-POSITIVE-REGULATION-OF-STRIATED-MUSCLE-CELL-APOPTOTIC-PROCESS	2.32E-47	0.25641879	0.792	0.418	1.58E-43	7	GOBP-POSITIVE-REGULATION-OF-STRIATED-MUSCLE-CELL-APOPTOTIC-PROCESS
GOBP-POSITIVE-REGULATION-OF-INTEGRIN-MEDIATED-SIGNALING-PATHWAY2	3.63E-47	0.456920074	0.555	0.215	2.47E-43	7	GOBP-POSITIVE-REGULATION-OF-INTEGRIN-MEDIATED-SIGNALING-PATHWAY
GOBP-NEGATIVE-REGULATION-OF-DNA-DAMAGE-RESPONSE-SIGNAL-TRANSDUCTION-BY-P53-CLASS-MEDIATOR1	5.17E-47	0.337127644	0.53	0.218	3.51E-43	7	GOBP-NEGATIVE-REGULATION-OF-DNA-DAMAGE-RESPONSE-SIGNAL-TRANSDUCTION-BY-P53-CLASS-MEDIATOR
GOBP-REGULATION-OF-RUFFLE-ASSEMBLY1	7.24E-47	0.266659761	0.369	0.145	4.92E-43	7	GOBP-REGULATION-OF-RUFFLE-ASSEMBLY
GOBP-NEGATIVE-REGULATION-OF-ERBB-SIGNALING-PATHWAY	1.36E-46	0.318476826	0.328	0.099	9.27E-43	7	GOBP-NEGATIVE-REGULATION-OF-ERBB-SIGNALING-PATHWAY
GOBP-REGULATION-OF-PROTEIN-KINASE-C-SIGNALING	1.85E-46	0.271056882	0.65	0.287	1.26E-42	7	GOBP-REGULATION-OF-PROTEIN-KINASE-C-SIGNALING
GOBP-REGULATION-OF-HIPPO-SIGNALING	6.18E-46	0.282102318	0.442	0.15	4.20E-42	7	GOBP-REGULATION-OF-HIPPO-SIGNALING
GOBP-REGULATION-OF-FATTY-ACID-TRANSPORT	4.15E-45	0.299133458	0.35	0.095	2.82E-41	7	GOBP-REGULATION-OF-FATTY-ACID-TRANSPORT
GOBP-UDP-N-ACETYLGLUCOSAMINE-METABOLIC-PROCESS1	5.40E-45	0.395268391	0.341	0.107	3.67E-41	7	GOBP-UDP-N-ACETYLGLUCOSAMINE-METABOLIC-PROCESS
GOBP-NEGATIVE-REGULATION-OF-PROTEIN-MATURATION2	7.70E-44	0.30946242	0.379	0.14	5.23E-40	7	GOBP-NEGATIVE-REGULATION-OF-PROTEIN-MATURATION
GOCC-PEPTIDASE-INHIBITOR-COMPLEX	1.01E-43	0.389315176	0.732	0.466	6.86E-40	7	GOCC-PEPTIDASE-INHIBITOR-COMPLEX
GOBP-REGULATION-OF-INTEGRIN-MEDIATED-SIGNALING-PATHWAY2	1.37E-43	0.326391694	0.495	0.194	9.33E-40	7	GOBP-REGULATION-OF-INTEGRIN-MEDIATED-SIGNALING-PATHWAY
GOBP-TYPE-B-PANCREATIC-CELL-PROLIFERATION	2.30E-43	0.308142983	0.423	0.161	1.57E-39	7	GOBP-TYPE-B-PANCREATIC-CELL-PROLIFERATION
GOBP-POSITIVE-REGULATION-OF-BONE-RESORPTION1	8.31E-43	0.321196927	0.442	0.158	5.65E-39	7	GOBP-POSITIVE-REGULATION-OF-BONE-RESORPTION
GOBP-COMPLEMENT-DEPENDENT-CYTOTOXICITY	9.62E-43	0.267952938	0.685	0.377	6.54E-39	7	GOBP-COMPLEMENT-DEPENDENT-CYTOTOXICITY
GOBP-POSITIVE-REGULATION-OF-ENDOPLASMIC-RETICULUM-STRESS-INDUCED-INTRINSIC-APOPTOTIC-SIGNALING-PATHWAY1	1.56E-42	0.377454419	0.625	0.309	1.06E-38	7	GOBP-POSITIVE-REGULATION-OF-ENDOPLASMIC-RETICULUM-STRESS-INDUCED-INTRINSIC-APOPTOTIC-SIGNALING-PATHWAY
GOBP-PYRIMIDINE-DEOXYRIBONUCLEOSIDE-MONOPHOSPHATE-METABOLIC-PROCESS1	1.79E-42	0.340215292	0.634	0.316	1.22E-38	7	GOBP-PYRIMIDINE-DEOXYRIBONUCLEOSIDE-MONOPHOSPHATE-METABOLIC-PROCESS
GOBP-NEGATIVE-REGULATION-OF-SIGNAL-TRANSDUCTION-BY-P53-CLASS-MEDIATOR1	2.22E-42	0.251073781	0.407	0.156	1.51E-38	7	GOBP-NEGATIVE-REGULATION-OF-SIGNAL-TRANSDUCTION-BY-P53-CLASS-MEDIATOR
GOCC-ENDOPLASMIC-RETICULUM-EXIT-SITE	4.75E-42	0.252666403	0.514	0.216	3.23E-38	7	GOCC-ENDOPLASMIC-RETICULUM-EXIT-SITE
GOMF-ATPASE-COUPLED-ION-TRANSMEMBRANE-TRANSPORTER-ACTIVITY1	1.50E-41	0.311061271	0.539	0.257	1.02E-37	7	GOMF-ATPASE-COUPLED-ION-TRANSMEMBRANE-TRANSPORTER-ACTIVITY
GOCC-PROTON-TRANSPORTING-V-TYPE-ATPASE-COMPLEX1	1.69E-40	0.304423907	0.423	0.175	1.15E-36	7	GOCC-PROTON-TRANSPORTING-V-TYPE-ATPASE-COMPLEX
GOBP-ODONTOBLAST-DIFFERENTIATION2	3.39E-40	0.445143358	0.413	0.161	2.30E-36	7	GOBP-ODONTOBLAST-DIFFERENTIATION
GOBP-PEPTIDYL-SERINE-DEPHOSPHORYLATION	9.23E-40	0.338461932	0.593	0.289	6.27E-36	7	GOBP-PEPTIDYL-SERINE-DEPHOSPHORYLATION
GOMF-PHOSPHATASE-ACTIVATOR-ACTIVITY1	1.41E-39	0.325690295	0.331	0.142	9.56E-36	7	GOMF-PHOSPHATASE-ACTIVATOR-ACTIVITY
GOBP-RESPONSE-TO-OXYGEN-GLUCOSE-DEPRIVATION	1.95E-39	0.296202541	0.672	0.343	1.32E-35	7	GOBP-RESPONSE-TO-OXYGEN-GLUCOSE-DEPRIVATION
GOMF-PLATELET-DERIVED-GROWTH-FACTOR-RECEPTOR-BINDING1	2.18E-39	0.343056104	0.341	0.128	1.48E-35	7	GOMF-PLATELET-DERIVED-GROWTH-FACTOR-RECEPTOR-BINDING
GOCC-FLEMMING-BODY1	4.05E-39	0.254145156	0.334	0.128	2.75E-35	7	GOCC-FLEMMING-BODY
GOBP-NEGATIVE-REGULATION-OF-RHO-PROTEIN-SIGNAL-TRANSDUCTION1	4.06E-39	0.294881338	0.202	0.064	2.76E-35	7	GOBP-NEGATIVE-REGULATION-OF-RHO-PROTEIN-SIGNAL-TRANSDUCTION
GOBP-POSITIVE-REGULATION-OF-OSTEOBLAST-PROLIFERATION1	4.49E-39	0.364141582	0.524	0.207	3.05E-35	7	GOBP-POSITIVE-REGULATION-OF-OSTEOBLAST-PROLIFERATION
GOBP-MEMBRANE-FISSION	5.10E-39	0.263993502	0.259	0.081	3.46E-35	7	GOBP-MEMBRANE-FISSION
GOMF-OXIDOREDUCTASE-ACTIVITY-ACTING-ON-THE-CH-NH2-GROUP-OF-DONORS-OXYGEN-AS-ACCEPTOR2	1.12E-38	0.28063906	0.489	0.203	7.63E-35	7	GOMF-OXIDOREDUCTASE-ACTIVITY-ACTING-ON-THE-CH-NH2-GROUP-OF-DONORS-OXYGEN-AS-ACCEPTOR
GOBP-POSITIVE-REGULATION-OF-MONOCYTE-DIFFERENTIATION	2.98E-38	0.337480103	0.558	0.245	2.02E-34	7	GOBP-POSITIVE-REGULATION-OF-MONOCYTE-DIFFERENTIATION
GOBP-CYTOPLASM-ORGANIZATION1	5.24E-38	0.359793953	0.369	0.165	3.56E-34	7	GOBP-CYTOPLASM-ORGANIZATION
GOMF-INSULIN-LIKE-GROWTH-FACTOR-I-BINDING2	1.21E-37	0.338935614	0.41	0.182	8.20E-34	7	GOMF-INSULIN-LIKE-GROWTH-FACTOR-I-BINDING
GOBP-C21-STEROID-HORMONE-BIOSYNTHETIC-PROCESS	1.22E-37	0.29968518	0.457	0.194	8.31E-34	7	GOBP-C21-STEROID-HORMONE-BIOSYNTHETIC-PROCESS
GOMF-LONG-CHAIN-FATTY-ACID-TRANSPORTER-ACTIVITY	1.36E-37	0.264026703	0.615	0.26	9.25E-34	7	GOMF-LONG-CHAIN-FATTY-ACID-TRANSPORTER-ACTIVITY
GOBP-VIRAL-RELEASE-FROM-HOST-CELL	1.78E-37	0.259918361	0.533	0.231	1.21E-33	7	GOBP-VIRAL-RELEASE-FROM-HOST-CELL
GOMF-VASCULAR-ENDOTHELIAL-GROWTH-FACTOR-RECEPTOR-BINDING2	4.03E-37	0.384280345	0.416	0.162	2.74E-33	7	GOMF-VASCULAR-ENDOTHELIAL-GROWTH-FACTOR-RECEPTOR-BINDING
GOBP-REPLICATIVE-SENESCENCE	4.69E-37	0.280317651	0.451	0.209	3.19E-33	7	GOBP-REPLICATIVE-SENESCENCE
GOBP-NEGATIVE-REGULATION-OF-ENDOPLASMIC-RETICULUM-UNFOLDED-PROTEIN-RESPONSE1	6.92E-37	0.352030213	0.517	0.252	4.71E-33	7	GOBP-NEGATIVE-REGULATION-OF-ENDOPLASMIC-RETICULUM-UNFOLDED-PROTEIN-RESPONSE
GOBP-WNT-SIGNALING-PATHWAY-INVOLVED-IN-HEART-DEVELOPMENT1	1.49E-36	0.306906312	0.719	0.363	1.02E-32	7	GOBP-WNT-SIGNALING-PATHWAY-INVOLVED-IN-HEART-DEVELOPMENT
GOBP-ESTABLISHMENT-OF-PLANAR-POLARITY-OF-EMBRYONIC-EPITHELIUM	4.45E-36	0.288248337	0.287	0.087	3.02E-32	7	GOBP-ESTABLISHMENT-OF-PLANAR-POLARITY-OF-EMBRYONIC-EPITHELIUM
GOBP-RESPONSE-TO-MURAMYL-DIPEPTIDE	6.83E-36	0.307102626	0.3	0.104	4.64E-32	7	GOBP-RESPONSE-TO-MURAMYL-DIPEPTIDE
GOBP-SYNAPTIC-VESICLE-MATURATION	7.38E-36	0.27219242	0.369	0.153	5.01E-32	7	GOBP-SYNAPTIC-VESICLE-MATURATION
GOMF-LEUCINE-ZIPPER-DOMAIN-BINDING1	7.66E-36	0.383780237	0.533	0.249	5.20E-32	7	GOMF-LEUCINE-ZIPPER-DOMAIN-BINDING
GOCC-LAMELLIPODIUM-MEMBRANE1	9.31E-36	0.279655827	0.457	0.212	6.33E-32	7	GOCC-LAMELLIPODIUM-MEMBRANE
GOBP-FIBROBLAST-ACTIVATION	2.18E-35	0.278953948	0.505	0.193	1.48E-31	7	GOBP-FIBROBLAST-ACTIVATION
GOBP-ESTABLISHMENT-OF-PLANAR-POLARITY-INVOLVED-IN-NEURAL-TUBE-CLOSURE	5.90E-35	0.296745907	0.309	0.109	4.01E-31	7	GOBP-ESTABLISHMENT-OF-PLANAR-POLARITY-INVOLVED-IN-NEURAL-TUBE-CLOSURE
GOBP-POSITIVE-REGULATION-OF-EXOSOMAL-SECRETION	7.05E-35	0.335555635	0.53	0.237	4.79E-31	7	GOBP-POSITIVE-REGULATION-OF-EXOSOMAL-SECRETION
GOBP-REGULATION-OF-PERK-MEDIATED-UNFOLDED-PROTEIN-RESPONSE1	8.12E-35	0.355085144	0.514	0.244	5.52E-31	7	GOBP-REGULATION-OF-PERK-MEDIATED-UNFOLDED-PROTEIN-RESPONSE
GOBP-REGULATION-OF-MAMMARY-GLAND-EPITHELIAL-CELL-PROLIFERATION1	1.09E-34	0.265465779	0.533	0.235	7.43E-31	7	GOBP-REGULATION-OF-MAMMARY-GLAND-EPITHELIAL-CELL-PROLIFERATION
GOBP-NUCLEOTIDE-SUGAR-BIOSYNTHETIC-PROCESS1	1.74E-34	0.37258934	0.341	0.104	1.18E-30	7	GOBP-NUCLEOTIDE-SUGAR-BIOSYNTHETIC-PROCESS
GOBP-AROMATIC-AMINO-ACID-TRANSPORT1	2.99E-34	0.362661283	0.309	0.104	2.03E-30	7	GOBP-AROMATIC-AMINO-ACID-TRANSPORT
GOBP-REGULATION-OF-CARDIAC-EPITHELIAL-TO-MESENCHYMAL-TRANSITION2	3.12E-34	0.431860484	0.293	0.12	2.12E-30	7	GOBP-REGULATION-OF-CARDIAC-EPITHELIAL-TO-MESENCHYMAL-TRANSITION
GOBP-POSITIVE-REGULATION-OF-SPROUTING-ANGIOGENESIS	4.44E-34	0.255362898	0.448	0.204	3.01E-30	7	GOBP-POSITIVE-REGULATION-OF-SPROUTING-ANGIOGENESIS
GOBP-NEGATIVE-REGULATION-OF-SUBSTRATE-ADHESION-DEPENDENT-CELL-SPREADING1	1.99E-33	0.325385124	0.401	0.174	1.35E-29	7	GOBP-NEGATIVE-REGULATION-OF-SUBSTRATE-ADHESION-DEPENDENT-CELL-SPREADING
GOBP-NEGATIVE-REGULATION-OF-CELLULAR-RESPONSE-TO-HYPOXIA2	2.31E-33	0.335427258	0.543	0.263	1.57E-29	7	GOBP-NEGATIVE-REGULATION-OF-CELLULAR-RESPONSE-TO-HYPOXIA
GOBP-NEGATIVE-REGULATION-OF-GLUCOSE-TRANSMEMBRANE-TRANSPORT	3.85E-33	0.260255001	0.423	0.162	2.62E-29	7	GOBP-NEGATIVE-REGULATION-OF-GLUCOSE-TRANSMEMBRANE-TRANSPORT
GOBP-NEGATIVE-REGULATION-OF-HORMONE-BIOSYNTHETIC-PROCESS	3.89E-33	0.257482084	0.618	0.301	2.65E-29	7	GOBP-NEGATIVE-REGULATION-OF-HORMONE-BIOSYNTHETIC-PROCESS
GOBP-REGULATION-OF-PLASMA-MEMBRANE-ORGANIZATION2	6.78E-33	0.261295529	0.647	0.348	4.61E-29	7	GOBP-REGULATION-OF-PLASMA-MEMBRANE-ORGANIZATION
GOBP-POSITIVE-REGULATION-OF-ASTROCYTE-DIFFERENTIATION1	7.99E-33	0.316517145	0.615	0.333	5.43E-29	7	GOBP-POSITIVE-REGULATION-OF-ASTROCYTE-DIFFERENTIATION
GOBP-MINERALOCORTICOID-BIOSYNTHETIC-PROCESS1	8.27E-33	0.373580694	0.524	0.237	5.62E-29	7	GOBP-MINERALOCORTICOID-BIOSYNTHETIC-PROCESS
GOBP-AMINO-SUGAR-BIOSYNTHETIC-PROCESS1	1.32E-32	0.402590991	0.347	0.116	8.98E-29	7	GOBP-AMINO-SUGAR-BIOSYNTHETIC-PROCESS
GOBP-SYNAPTIC-VESICLE-LUMEN-ACIDIFICATION1	1.45E-32	0.353058324	0.391	0.163	9.84E-29	7	GOBP-SYNAPTIC-VESICLE-LUMEN-ACIDIFICATION
GOMF-NUCLEOTIDASE-ACTIVITY1	1.86E-32	0.322113073	0.47	0.21	1.27E-28	7	GOMF-NUCLEOTIDASE-ACTIVITY
GOBP-REGULATION-OF-MUSCLE-ORGAN-DEVELOPMENT2	1.87E-32	0.254926773	0.297	0.119	1.27E-28	7	GOBP-REGULATION-OF-MUSCLE-ORGAN-DEVELOPMENT
GOBP-MEMBRANE-RAFT-ORGANIZATION1	1.98E-32	0.251620288	0.612	0.31	1.34E-28	7	GOBP-MEMBRANE-RAFT-ORGANIZATION
GOMF-THIOESTERASE-BINDING1	2.14E-32	0.295697427	0.751	0.464	1.45E-28	7	GOMF-THIOESTERASE-BINDING
GOBP-PYRIMIDINE-RIBONUCLEOSIDE-MONOPHOSPHATE-METABOLIC-PROCESS	2.59E-32	0.252386232	0.461	0.206	1.76E-28	7	GOBP-PYRIMIDINE-RIBONUCLEOSIDE-MONOPHOSPHATE-METABOLIC-PROCESS
GOBP-PROTEIN-OXIDATION2	3.20E-32	0.298450163	0.467	0.194	2.18E-28	7	GOBP-PROTEIN-OXIDATION
GOBP-CELLULAR-RESPONSE-TO-FLUID-SHEAR-STRESS	3.54E-32	0.301057328	0.224	0.075	2.41E-28	7	GOBP-CELLULAR-RESPONSE-TO-FLUID-SHEAR-STRESS
GOBP-NEGATIVE-REGULATION-OF-MACROPHAGE-CYTOKINE-PRODUCTION1	3.71E-32	0.300099614	0.552	0.286	2.52E-28	7	GOBP-NEGATIVE-REGULATION-OF-MACROPHAGE-CYTOKINE-PRODUCTION
GOBP-POSITIVE-REGULATION-OF-RUFFLE-ASSEMBLY1	4.07E-32	0.296733511	0.426	0.195	2.76E-28	7	GOBP-POSITIVE-REGULATION-OF-RUFFLE-ASSEMBLY
GOBP-MINERALOCORTICOID-METABOLIC-PROCESS1	4.50E-32	0.314936742	0.543	0.257	3.06E-28	7	GOBP-MINERALOCORTICOID-METABOLIC-PROCESS
GOBP-PLASMA-MEMBRANE-TUBULATION	4.88E-32	0.272262409	0.24	0.105	3.32E-28	7	GOBP-PLASMA-MEMBRANE-TUBULATION
GOBP-GLUCOCORTICOID-BIOSYNTHETIC-PROCESS	5.91E-32	0.28309528	0.454	0.187	4.02E-28	7	GOBP-GLUCOCORTICOID-BIOSYNTHETIC-PROCESS
GOBP-MULTIVESICULAR-BODY-ORGANIZATION	7.07E-32	0.270132549	0.278	0.105	4.80E-28	7	GOBP-MULTIVESICULAR-BODY-ORGANIZATION
GOBP-REGULATION-OF-STRIATED-MUSCLE-TISSUE-DEVELOPMENT2	8.61E-32	0.264104443	0.281	0.114	5.85E-28	7	GOBP-REGULATION-OF-STRIATED-MUSCLE-TISSUE-DEVELOPMENT
GOBP-ACTIN-CROSSLINK-FORMATION1	1.63E-31	0.352974086	0.309	0.103	1.11E-27	7	GOBP-ACTIN-CROSSLINK-FORMATION
GOCC-PROTON-TRANSPORTING-V-TYPE-ATPASE-V1-DOMAIN2	2.21E-31	0.410271834	0.486	0.239	1.50E-27	7	GOCC-PROTON-TRANSPORTING-V-TYPE-ATPASE-V1-DOMAIN
GOMF-C2H2-ZINC-FINGER-DOMAIN-BINDING1	3.40E-31	0.314778304	0.397	0.146	2.31E-27	7	GOMF-C2H2-ZINC-FINGER-DOMAIN-BINDING
GOMF-PROLINE-RICH-REGION-BINDING1	5.71E-31	0.280642883	0.297	0.117	3.88E-27	7	GOMF-PROLINE-RICH-REGION-BINDING
GOBP-VENTRICULAR-CARDIAC-MUSCLE-CELL-DIFFERENTIATION1	8.53E-31	0.283738904	0.476	0.204	5.80E-27	7	GOBP-VENTRICULAR-CARDIAC-MUSCLE-CELL-DIFFERENTIATION
GOBP-FRUCTOSE-6-PHOSPHATE-METABOLIC-PROCESS	8.82E-31	0.3230002	0.47	0.213	6.00E-27	7	GOBP-FRUCTOSE-6-PHOSPHATE-METABOLIC-PROCESS
GOCC-PROTON-TRANSPORTING-TWO-SECTOR-ATPASE-COMPLEX-CATALYTIC-DOMAIN2	9.85E-31	0.376963532	0.486	0.243	6.70E-27	7	GOCC-PROTON-TRANSPORTING-TWO-SECTOR-ATPASE-COMPLEX-CATALYTIC-DOMAIN
GOBP-ACTOMYOSIN-CONTRACTILE-RING-ORGANIZATION1	1.42E-30	0.365933091	0.394	0.203	9.64E-27	7	GOBP-ACTOMYOSIN-CONTRACTILE-RING-ORGANIZATION
GOBP-REGULATION-OF-GLUCOCORTICOID-METABOLIC-PROCESS	1.57E-30	0.307846372	0.502	0.233	1.07E-26	7	GOBP-REGULATION-OF-GLUCOCORTICOID-METABOLIC-PROCESS
GOBP-POLYAMINE-BIOSYNTHETIC-PROCESS1	1.93E-30	0.301972604	0.593	0.331	1.31E-26	7	GOBP-POLYAMINE-BIOSYNTHETIC-PROCESS
GOBP-COPII-COATED-VESICLE-CARGO-LOADING2	2.52E-30	0.288455923	0.457	0.227	1.71E-26	7	GOBP-COPII-COATED-VESICLE-CARGO-LOADING
GOBP-REGULATION-OF-STEROID-HORMONE-BIOSYNTHETIC-PROCESS	3.52E-30	0.269048931	0.502	0.229	2.39E-26	7	GOBP-REGULATION-OF-STEROID-HORMONE-BIOSYNTHETIC-PROCESS
GOBP-BARBED-END-ACTIN-FILAMENT-CAPPING1	3.63E-30	0.252053073	0.457	0.223	2.47E-26	7	GOBP-BARBED-END-ACTIN-FILAMENT-CAPPING
GOBP-CORTISOL-METABOLIC-PROCESS	3.64E-30	0.278769936	0.42	0.152	2.47E-26	7	GOBP-CORTISOL-METABOLIC-PROCESS
GOMF-MAP-KINASE-PHOSPHATASE-ACTIVITY	4.07E-30	0.263993358	0.445	0.193	2.77E-26	7	GOMF-MAP-KINASE-PHOSPHATASE-ACTIVITY
GOBP-LENS-FIBER-CELL-DEVELOPMENT	4.42E-30	0.293391364	0.555	0.295	3.01E-26	7	GOBP-LENS-FIBER-CELL-DEVELOPMENT
GOBP-POSITIVE-REGULATION-OF-SYNAPTIC-PLASTICITY2	8.09E-30	0.261474705	0.476	0.227	5.50E-26	7	GOBP-POSITIVE-REGULATION-OF-SYNAPTIC-PLASTICITY
GOBP-PRENYLATION	1.01E-29	0.282261132	0.47	0.198	6.84E-26	7	GOBP-PRENYLATION
GOBP-NEGATIVE-REGULATION-OF-CELL-ADHESION-MEDIATED-BY-INTEGRIN	1.15E-29	0.262116482	0.36	0.151	7.83E-26	7	GOBP-NEGATIVE-REGULATION-OF-CELL-ADHESION-MEDIATED-BY-INTEGRIN
GOMF-MYOSIN-V-BINDING1	2.03E-29	0.274736886	0.681	0.383	1.38E-25	7	GOMF-MYOSIN-V-BINDING
GOBP-POSITIVE-REGULATION-OF-CYCLIN-DEPENDENT-PROTEIN-SERINE-THREONINE-KINASE-ACTIVITY2	3.65E-29	0.315197005	0.202	0.083	2.48E-25	7	GOBP-POSITIVE-REGULATION-OF-CYCLIN-DEPENDENT-PROTEIN-SERINE-THREONINE-KINASE-ACTIVITY
GOBP-POSITIVE-REGULATION-OF-FIBROBLAST-MIGRATION2	4.00E-29	0.28457878	0.375	0.16	2.72E-25	7	GOBP-POSITIVE-REGULATION-OF-FIBROBLAST-MIGRATION
GOBP-POSITIVE-REGULATION-OF-HOMOTYPIC-CELL-CELL-ADHESION	4.52E-29	0.260725506	0.539	0.261	3.07E-25	7	GOBP-POSITIVE-REGULATION-OF-HOMOTYPIC-CELL-CELL-ADHESION
GOBP-POSITIVE-REGULATION-OF-TRANSCRIPTION-FROM-RNA-POLYMERASE-II-PROMOTER-IN-RESPONSE-TO-ENDOPLASMIC-RETICULUM-STRESS	5.21E-29	0.29597207	0.609	0.355	3.54E-25	7	GOBP-POSITIVE-REGULATION-OF-TRANSCRIPTION-FROM-RNA-POLYMERASE-II-PROMOTER-IN-RESPONSE-TO-ENDOPLASMIC-RETICULUM-STRESS
GOBP-REGULATION-OF-CYSTEINE-TYPE-ENDOPEPTIDASE-ACTIVITY-INVOLVED-IN-APOPTOTIC-SIGNALING-PATHWAY	7.13E-29	0.300671857	0.546	0.28	4.85E-25	7	GOBP-REGULATION-OF-CYSTEINE-TYPE-ENDOPEPTIDASE-ACTIVITY-INVOLVED-IN-APOPTOTIC-SIGNALING-PATHWAY
GOBP-LATE-ENDOSOME-TO-VACUOLE-TRANSPORT-VIA-MULTIVESICULAR-BODY-SORTING-PATHWAY1	1.21E-28	0.256729453	0.347	0.153	8.25E-25	7	GOBP-LATE-ENDOSOME-TO-VACUOLE-TRANSPORT-VIA-MULTIVESICULAR-BODY-SORTING-PATHWAY
GOBP-REGULATION-OF-TRANSLATION-IN-RESPONSE-TO-ENDOPLASMIC-RETICULUM-STRESS1	1.48E-28	0.315393826	0.432	0.222	1.00E-24	7	GOBP-REGULATION-OF-TRANSLATION-IN-RESPONSE-TO-ENDOPLASMIC-RETICULUM-STRESS
GOBP-MAST-CELL-MIGRATION	1.68E-28	0.275074096	0.423	0.225	1.14E-24	7	GOBP-MAST-CELL-MIGRATION
GOBP-PROTEIN-HYDROXYLATION2	3.59E-28	0.261723192	0.397	0.205	2.44E-24	7	GOBP-PROTEIN-HYDROXYLATION
GOBP-REGULATION-OF-MITOCHONDRIAL-FUSION1	4.63E-28	0.347685143	0.413	0.201	3.15E-24	7	GOBP-REGULATION-OF-MITOCHONDRIAL-FUSION
GOMF-MAP-KINASE-TYROSINE-SERINE-THREONINE-PHOSPHATASE-ACTIVITY	4.91E-28	0.31382858	0.464	0.185	3.34E-24	7	GOMF-MAP-KINASE-TYROSINE-SERINE-THREONINE-PHOSPHATASE-ACTIVITY
GOBP-ENDOSOMAL-VESICLE-FUSION	5.29E-28	0.320187951	0.224	0.086	3.59E-24	7	GOBP-ENDOSOMAL-VESICLE-FUSION
GOBP-GOLGI-LUMEN-ACIDIFICATION1	6.32E-28	0.321753929	0.391	0.204	4.30E-24	7	GOBP-GOLGI-LUMEN-ACIDIFICATION
GOBP-REGULATION-OF-DEVELOPMENT-HETEROCHRONIC1	1.08E-27	0.256917363	0.722	0.459	7.31E-24	7	GOBP-REGULATION-OF-DEVELOPMENT-HETEROCHRONIC
GOBP-CRANIOFACIAL-SUTURE-MORPHOGENESIS1	3.34E-27	0.25989754	0.461	0.227	2.27E-23	7	GOBP-CRANIOFACIAL-SUTURE-MORPHOGENESIS
GOBP-REGULATION-OF-SYNAPTIC-VESICLE-ENDOCYTOSIS1	9.92E-27	0.275872351	0.401	0.224	6.74E-23	7	GOBP-REGULATION-OF-SYNAPTIC-VESICLE-ENDOCYTOSIS
GOBP-REGULATION-OF-EXOSOMAL-SECRETION	1.12E-26	0.252119337	0.511	0.256	7.65E-23	7	GOBP-REGULATION-OF-EXOSOMAL-SECRETION
GOMF-PEPTIDYL-PROLINE-DIOXYGENASE-ACTIVITY2	1.54E-26	0.3435741	0.429	0.208	1.04E-22	7	GOMF-PEPTIDYL-PROLINE-DIOXYGENASE-ACTIVITY
GOMF-CASPASE-BINDING	1.74E-26	0.300191533	0.543	0.249	1.18E-22	7	GOMF-CASPASE-BINDING
GOBP-POSITIVE-REGULATION-OF-MITOCHONDRIAL-CALCIUM-ION-CONCENTRATION	2.48E-26	0.273306563	0.498	0.265	1.68E-22	7	GOBP-POSITIVE-REGULATION-OF-MITOCHONDRIAL-CALCIUM-ION-CONCENTRATION
GOBP-PYRIMIDINE-RIBONUCLEOSIDE-MONOPHOSPHATE-BIOSYNTHETIC-PROCESS1	2.74E-26	0.275685863	0.356	0.155	1.86E-22	7	GOBP-PYRIMIDINE-RIBONUCLEOSIDE-MONOPHOSPHATE-BIOSYNTHETIC-PROCESS
GOBP-PURINE-NUCLEOSIDE-MONOPHOSPHATE-CATABOLIC-PROCESS1	2.80E-26	0.268947465	0.473	0.248	1.90E-22	7	GOBP-PURINE-NUCLEOSIDE-MONOPHOSPHATE-CATABOLIC-PROCESS
GOMF-PROTEIN-PHOSPHATASE-ACTIVATOR-ACTIVITY1	2.85E-26	0.280093537	0.29	0.149	1.94E-22	7	GOMF-PROTEIN-PHOSPHATASE-ACTIVATOR-ACTIVITY
GOCC-EXTRINSIC-COMPONENT-OF-SYNAPTIC-VESICLE-MEMBRANE1	3.27E-26	0.394813741	0.41	0.178	2.22E-22	7	GOCC-EXTRINSIC-COMPONENT-OF-SYNAPTIC-VESICLE-MEMBRANE
GOMF-L-ASCORBIC-ACID-BINDING2	7.29E-26	0.288216297	0.353	0.164	4.95E-22	7	GOMF-L-ASCORBIC-ACID-BINDING
GOBP-ATRIOVENTRICULAR-CANAL-DEVELOPMENT1	8.50E-26	0.287129251	0.322	0.146	5.78E-22	7	GOBP-ATRIOVENTRICULAR-CANAL-DEVELOPMENT
GOBP-INNER-CELL-MASS-CELL-PROLIFERATION1	9.76E-26	0.260860566	0.539	0.282	6.63E-22	7	GOBP-INNER-CELL-MASS-CELL-PROLIFERATION
GOBP-NUCLEOTIDE-SALVAGE	1.16E-25	0.258189827	0.41	0.195	7.92E-22	7	GOBP-NUCLEOTIDE-SALVAGE
GOBP-POSITIVE-REGULATION-OF-TELOMERASE-RNA-LOCALIZATION-TO-CAJAL-BODY1	1.92E-25	0.28641393	0.47	0.237	1.30E-21	7	GOBP-POSITIVE-REGULATION-OF-TELOMERASE-RNA-LOCALIZATION-TO-CAJAL-BODY
GOCC-CYTOLYTIC-GRANULE	2.04E-25	0.286027818	0.511	0.283	1.39E-21	7	GOCC-CYTOLYTIC-GRANULE
GOBP-RESPONSE-TO-COBALT-ION	3.72E-25	0.293876393	0.483	0.254	2.53E-21	7	GOBP-RESPONSE-TO-COBALT-ION
GOBP-ER-OVERLOAD-RESPONSE1	6.81E-25	0.294958125	0.524	0.277	4.63E-21	7	GOBP-ER-OVERLOAD-RESPONSE
GOBP-PROTEIN-TRANSPORT-TO-VACUOLE-INVOLVED-IN-UBIQUITIN-DEPENDENT-PROTEIN-CATABOLIC-PROCESS-VIA-THE-MULTIVESICULAR-BODY-SORTING-PATHWAY1	8.42E-25	0.310015202	0.259	0.115	5.72E-21	7	GOBP-PROTEIN-TRANSPORT-TO-VACUOLE-INVOLVED-IN-UBIQUITIN-DEPENDENT-PROTEIN-CATABOLIC-PROCESS-VIA-THE-MULTIVESICULAR-BODY-SORTING-PATHWAY
GOBP-AGGREPHAGY1	1.19E-24	0.299410766	0.341	0.17	8.07E-21	7	GOBP-AGGREPHAGY
GOMF-CARD-DOMAIN-BINDING	1.23E-24	0.259084266	0.319	0.16	8.38E-21	7	GOMF-CARD-DOMAIN-BINDING
GOBP-CD40-SIGNALING-PATHWAY1	1.66E-24	0.269958654	0.445	0.237	1.13E-20	7	GOBP-CD40-SIGNALING-PATHWAY
GOBP-MITOTIC-NUCLEAR-MEMBRANE-ORGANIZATION1	1.92E-24	0.326561953	0.413	0.199	1.31E-20	7	GOBP-MITOTIC-NUCLEAR-MEMBRANE-ORGANIZATION
GOBP-REGULATION-OF-MRNA-3-END-PROCESSING1	3.19E-24	0.305578645	0.372	0.169	2.17E-20	7	GOBP-REGULATION-OF-MRNA-3-END-PROCESSING
GOBP-REGULATION-OF-PINOCYTOSIS1	3.85E-24	0.261428656	0.562	0.326	2.62E-20	7	GOBP-REGULATION-OF-PINOCYTOSIS
GOMF-PROTEIN-TYROSINE-THREONINE-PHOSPHATASE-ACTIVITY	6.93E-24	0.305766188	0.476	0.213	4.71E-20	7	GOMF-PROTEIN-TYROSINE-THREONINE-PHOSPHATASE-ACTIVITY
GOBP-REGULATION-OF-RECEPTOR-CATABOLIC-PROCESS	1.87E-23	0.250629035	0.341	0.172	1.27E-19	7	GOBP-REGULATION-OF-RECEPTOR-CATABOLIC-PROCESS
GOMF-CYCLIN-DEPENDENT-PROTEIN-SERINE-THREONINE-KINASE-ACTIVATOR-ACTIVITY1	6.00E-23	0.278623244	0.221	0.106	4.08E-19	7	GOMF-CYCLIN-DEPENDENT-PROTEIN-SERINE-THREONINE-KINASE-ACTIVATOR-ACTIVITY
GOCC-PROTON-TRANSPORTING-V-TYPE-ATPASE-V0-DOMAIN	7.40E-23	0.253756505	0.508	0.257	5.03E-19	7	GOCC-PROTON-TRANSPORTING-V-TYPE-ATPASE-V0-DOMAIN
GOBP-APICAL-PROTEIN-LOCALIZATION1	2.62E-22	0.284510688	0.615	0.368	1.78E-18	7	GOBP-APICAL-PROTEIN-LOCALIZATION
GOBP-GANGLION-DEVELOPMENT2	4.72E-22	0.264380869	0.319	0.149	3.21E-18	7	GOBP-GANGLION-DEVELOPMENT
GOCC-COPII-VESICLE-COAT2	5.07E-22	0.253223128	0.473	0.253	3.45E-18	7	GOCC-COPII-VESICLE-COAT
GOBP-DNA-REPAIR-DEPENDENT-CHROMATIN-REMODELING1	5.36E-22	0.25753727	0.126	0.051	3.65E-18	7	GOBP-DNA-REPAIR-DEPENDENT-CHROMATIN-REMODELING
GOBP-LONG-CHAIN-FATTY-ACID-IMPORT-ACROSS-PLASMA-MEMBRANE	5.41E-22	0.315352474	0.155	0.061	3.68E-18	7	GOBP-LONG-CHAIN-FATTY-ACID-IMPORT-ACROSS-PLASMA-MEMBRANE
GOBP-REGULATION-OF-PROTEIN-LOCALIZATION-TO-CHROMOSOME-TELOMERIC-REGION1	6.69E-22	0.32729068	0.382	0.196	4.55E-18	7	GOBP-REGULATION-OF-PROTEIN-LOCALIZATION-TO-CHROMOSOME-TELOMERIC-REGION
GOBP-NEGATIVE-REGULATION-OF-GLUCOSE-IMPORT	6.78E-22	0.259373251	0.394	0.155	4.61E-18	7	GOBP-NEGATIVE-REGULATION-OF-GLUCOSE-IMPORT
GOBP-REGULATION-OF-TRANSCRIPTION-FROM-RNA-POLYMERASE-II-PROMOTER-IN-RESPONSE-TO-HYPOXIA	8.34E-22	0.294440825	0.457	0.253	5.67E-18	7	GOBP-REGULATION-OF-TRANSCRIPTION-FROM-RNA-POLYMERASE-II-PROMOTER-IN-RESPONSE-TO-HYPOXIA
GOBP-NUCLEAR-PORE-ORGANIZATION1	1.06E-21	0.256917291	0.192	0.094	7.23E-18	7	GOBP-NUCLEAR-PORE-ORGANIZATION
GOCC-PROTEASOME-REGULATORY-PARTICLE1	1.64E-21	0.302407455	0.391	0.202	1.11E-17	7	GOCC-PROTEASOME-REGULATORY-PARTICLE
GOBP-EARLY-ENDOSOME-TO-GOLGI-TRANSPORT2	2.08E-21	0.279599261	0.341	0.214	1.42E-17	7	GOBP-EARLY-ENDOSOME-TO-GOLGI-TRANSPORT
GOBP-POSITIVE-REGULATION-OF-ESTABLISHMENT-OF-PROTEIN-LOCALIZATION-TO-TELOMERE1	2.90E-21	0.348690035	0.423	0.231	1.97E-17	7	GOBP-POSITIVE-REGULATION-OF-ESTABLISHMENT-OF-PROTEIN-LOCALIZATION-TO-TELOMERE
GOCC-CHAPERONIN-CONTAINING-T-COMPLEX1	3.71E-21	0.31232316	0.514	0.287	2.52E-17	7	GOCC-CHAPERONIN-CONTAINING-T-COMPLEX
GOMF-GLUTATHIONE-BINDING1	3.85E-21	0.301862975	0.208	0.097	2.62E-17	7	GOMF-GLUTATHIONE-BINDING
GOBP-PROTEIN-LOCALIZATION-TO-NUCLEOPLASM1	4.90E-21	0.315674465	0.382	0.202	3.33E-17	7	GOBP-PROTEIN-LOCALIZATION-TO-NUCLEOPLASM
GOBP-PROTEIN-LOCALIZATION-TO-NUCLEAR-BODY1	5.37E-21	0.318525169	0.426	0.227	3.65E-17	7	GOBP-PROTEIN-LOCALIZATION-TO-NUCLEAR-BODY
GOMF-POTASSIUM-ION-BINDING	8.82E-21	0.254716265	0.53	0.294	6.00E-17	7	GOMF-POTASSIUM-ION-BINDING
GOBP-PRIMARY-ALCOHOL-BIOSYNTHETIC-PROCESS	1.44E-20	0.254473247	0.413	0.208	9.77E-17	7	GOBP-PRIMARY-ALCOHOL-BIOSYNTHETIC-PROCESS
GOMF-PROTEIN-SERINE-THREONINE-PHOSPHATASE-INHIBITOR-ACTIVITY2	3.66E-19	0.28432579	0.498	0.306	2.49E-15	7	GOMF-PROTEIN-SERINE-THREONINE-PHOSPHATASE-INHIBITOR-ACTIVITY
GOBP-SEQUESTERING-OF-ACTIN-MONOMERS2	4.35E-19	0.289011182	0.584	0.367	2.96E-15	7	GOBP-SEQUESTERING-OF-ACTIN-MONOMERS
GOBP-ENDOSOMAL-LUMEN-ACIDIFICATION	6.88E-19	0.267668151	0.325	0.163	4.67E-15	7	GOBP-ENDOSOMAL-LUMEN-ACIDIFICATION
GOCC-PSEUDOPODIUM1	1.04E-18	0.250955748	0.233	0.115	7.07E-15	7	GOCC-PSEUDOPODIUM
GOBP-SPHINGOMYELIN-BIOSYNTHETIC-PROCESS	1.55E-18	0.255030387	0.243	0.124	1.06E-14	7	GOBP-SPHINGOMYELIN-BIOSYNTHETIC-PROCESS
GOCC-PRERIBOSOME-SMALL-SUBUNIT-PRECURSOR	3.02E-18	0.259803313	0.17	0.067	2.05E-14	7	GOCC-PRERIBOSOME-SMALL-SUBUNIT-PRECURSOR
GOBP-PEPTIDYL-PROLINE-HYDROXYLATION1	3.05E-18	0.264405191	0.464	0.265	2.08E-14	7	GOBP-PEPTIDYL-PROLINE-HYDROXYLATION
GOBP-REGULATION-OF-ER-TO-GOLGI-VESICLE-MEDIATED-TRANSPORT	3.21E-18	0.293244145	0.401	0.182	2.18E-14	7	GOBP-REGULATION-OF-ER-TO-GOLGI-VESICLE-MEDIATED-TRANSPORT
GOCC-NUCLEAR-EXOSOME-RNASE-COMPLEX2	8.19E-18	0.286903913	0.192	0.097	5.57E-14	7	GOCC-NUCLEAR-EXOSOME-RNASE-COMPLEX
GOBP-REGULATION-OF-ESTABLISHMENT-OF-PROTEIN-LOCALIZATION-TO-CHROMOSOME1	1.12E-17	0.282296724	0.391	0.216	7.63E-14	7	GOBP-REGULATION-OF-ESTABLISHMENT-OF-PROTEIN-LOCALIZATION-TO-CHROMOSOME
GOBP-RESPONSE-TO-NITROSATIVE-STRESS1	1.76E-17	0.26035232	0.309	0.178	1.19E-13	7	GOBP-RESPONSE-TO-NITROSATIVE-STRESS
GOCC-EMC-COMPLEX1	1.31E-16	0.281559382	0.379	0.205	8.87E-13	7	GOCC-EMC-COMPLEX
GOBP-NUCLEAR-RNA-SURVEILLANCE1	3.13E-16	0.257057757	0.136	0.056	2.12E-12	7	GOBP-NUCLEAR-RNA-SURVEILLANCE
GOBP-MIDBRAIN-DOPAMINERGIC-NEURON-DIFFERENTIATION	3.49E-16	0.266435122	0.281	0.159	2.37E-12	7	GOBP-MIDBRAIN-DOPAMINERGIC-NEURON-DIFFERENTIATION
GOBP-NUCLEAR-MRNA-SURVEILLANCE2	4.51E-16	0.286713546	0.189	0.094	3.07E-12	7	GOBP-NUCLEAR-MRNA-SURVEILLANCE
GOCC-ESCRT-I-COMPLEX1	5.35E-16	0.272341634	0.394	0.217	3.64E-12	7	GOCC-ESCRT-I-COMPLEX
GOBP-PROTEIN-INSERTION-INTO-ER-MEMBRANE-BY-STOP-TRANSFER-MEMBRANE-ANCHOR-SEQUENCE1	4.96E-15	0.261283476	0.331	0.189	3.37E-11	7	GOBP-PROTEIN-INSERTION-INTO-ER-MEMBRANE-BY-STOP-TRANSFER-MEMBRANE-ANCHOR-SEQUENCE
GOBP-GOLGI-RIBBON-FORMATION1	3.57E-11	0.273769089	0.281	0.155	2.43E-07	7	GOBP-GOLGI-RIBBON-FORMATION
GOCC-CATALYTIC-STEP-1-SPLICEOSOME2	1.71E-08	0.253264012	0.145	0.06	0.000116438	7	GOCC-CATALYTIC-STEP-1-SPLICEOSOME
GOBP-NEUTROPHIL-ACTIVATION-INVOLVED-IN-IMMUNE-RESPONSE	3.46E-15	0.507293153	1	0.417	2.35E-11	8	GOBP-NEUTROPHIL-ACTIVATION-INVOLVED-IN-IMMUNE-RESPONSE
GOBP-MYELOID-CELL-ACTIVATION-INVOLVED-IN-IMMUNE-RESPONSE	5.76E-15	0.25150085	1	0.748	3.92E-11	8	GOBP-MYELOID-CELL-ACTIVATION-INVOLVED-IN-IMMUNE-RESPONSE
GOBP-REGULATION-OF-MYELOID-LEUKOCYTE-MEDIATED-IMMUNITY	5.91E-15	0.363221107	1	0.394	4.01E-11	8	GOBP-REGULATION-OF-MYELOID-LEUKOCYTE-MEDIATED-IMMUNITY
GOBP-MACROPHAGE-ACTIVATION-INVOLVED-IN-IMMUNE-RESPONSE	6.47E-15	0.330695976	1	0.84	4.40E-11	8	GOBP-MACROPHAGE-ACTIVATION-INVOLVED-IN-IMMUNE-RESPONSE
GOBP-REGULATION-OF-MAST-CELL-ACTIVATION	1.58E-14	0.416537768	0.955	0.164	1.07E-10	8	GOBP-REGULATION-OF-MAST-CELL-ACTIVATION
GOBP-REGULATION-OF-LEUKOCYTE-DEGRANULATION	6.69E-14	0.424409201	0.955	0.22	4.55E-10	8	GOBP-REGULATION-OF-LEUKOCYTE-DEGRANULATION
GOBP-REGULATION-OF-REGULATED-SECRETORY-PATHWAY	8.38E-14	0.255361014	0.818	0.087	5.70E-10	8	GOBP-REGULATION-OF-REGULATED-SECRETORY-PATHWAY
GOBP-REGULATION-OF-MAST-CELL-ACTIVATION-INVOLVED-IN-IMMUNE-RESPONSE	8.68E-14	0.471446783	0.909	0.085	5.90E-10	8	GOBP-REGULATION-OF-MAST-CELL-ACTIVATION-INVOLVED-IN-IMMUNE-RESPONSE
GOBP-BONE-RESORPTION	2.07E-13	0.366722928	0.955	0.299	1.41E-09	8	GOBP-BONE-RESORPTION
GOBP-GRANULOCYTE-ACTIVATION	3.83E-13	0.358380936	1	0.544	2.60E-09	8	GOBP-GRANULOCYTE-ACTIVATION
GOMF-OXIDOREDUCTASE-ACTIVITY-ACTING-ON-NAD-P-H-OXYGEN-AS-ACCEPTOR	3.95E-13	0.417434918	1	0.57	2.68E-09	8	GOMF-OXIDOREDUCTASE-ACTIVITY-ACTING-ON-NAD-P-H-OXYGEN-AS-ACCEPTOR
GOBP-LIPOXYGENASE-PATHWAY	6.33E-13	0.310841044	1	0.856	4.30E-09	8	GOBP-LIPOXYGENASE-PATHWAY
GOCC-TERTIARY-GRANULE-MEMBRANE	6.52E-13	0.347902991	0.909	0.303	4.43E-09	8	GOCC-TERTIARY-GRANULE-MEMBRANE
GOBP-ANTIGEN-PROCESSING-AND-PRESENTATION-OF-EXOGENOUS-PEPTIDE-ANTIGEN-VIA-MHC-CLASS-II	3.56E-12	0.473827751	0.955	0.36	2.42E-08	8	GOBP-ANTIGEN-PROCESSING-AND-PRESENTATION-OF-EXOGENOUS-PEPTIDE-ANTIGEN-VIA-MHC-CLASS-II
GOBP-POSITIVE-REGULATION-OF-REGULATED-SECRETORY-PATHWAY	4.63E-12	0.325503123	0.818	0.154	3.15E-08	8	GOBP-POSITIVE-REGULATION-OF-REGULATED-SECRETORY-PATHWAY
GOBP-RESPONSE-TO-LECTIN	9.11E-12	0.572178666	0.727	0.104	6.20E-08	8	GOBP-RESPONSE-TO-LECTIN
GOBP-REGULATION-OF-MEMBRANE-INVAGINATION	1.06E-11	0.310683253	1	0.829	7.19E-08	8	GOBP-REGULATION-OF-MEMBRANE-INVAGINATION
GOCC-TERTIARY-GRANULE	1.27E-11	0.268556456	0.818	0.253	8.61E-08	8	GOCC-TERTIARY-GRANULE
GOBP-CELLULAR-RESPONSE-TO-LIPOPROTEIN-PARTICLE-STIMULUS	1.78E-11	0.407635744	0.773	0.146	1.21E-07	8	GOBP-CELLULAR-RESPONSE-TO-LIPOPROTEIN-PARTICLE-STIMULUS
GOBP-FC-RECEPTOR-MEDIATED-STIMULATORY-SIGNALING-PATHWAY	1.80E-11	0.457393913	0.727	0.151	1.23E-07	8	GOBP-FC-RECEPTOR-MEDIATED-STIMULATORY-SIGNALING-PATHWAY
GOBP-POSITIVE-REGULATION-OF-LEUKOCYTE-DEGRANULATION	2.07E-11	0.399632365	0.864	0.218	1.41E-07	8	GOBP-POSITIVE-REGULATION-OF-LEUKOCYTE-DEGRANULATION
GOBP-BONE-REMODELING	2.13E-11	0.297164394	0.818	0.17	1.45E-07	8	GOBP-BONE-REMODELING
GOBP-REGULATION-OF-SYNCYTIUM-FORMATION-BY-PLASMA-MEMBRANE-FUSION	2.28E-11	0.316685601	1	0.406	1.55E-07	8	GOBP-REGULATION-OF-SYNCYTIUM-FORMATION-BY-PLASMA-MEMBRANE-FUSION
GOBP-REGULATION-OF-NEUTROPHIL-MIGRATION	3.30E-11	0.296483867	1	0.388	2.24E-07	8	GOBP-REGULATION-OF-NEUTROPHIL-MIGRATION
GOMF-CXCR-CHEMOKINE-RECEPTOR-BINDING	5.02E-11	0.297156792	1	0.883	3.41E-07	8	GOMF-CXCR-CHEMOKINE-RECEPTOR-BINDING
GOBP-ANTIGEN-PROCESSING-AND-PRESENTATION-OF-PEPTIDE-OR-POLYSACCHARIDE-ANTIGEN-VIA-MHC-CLASS-II	7.73E-11	0.440543002	0.909	0.26	5.25E-07	8	GOBP-ANTIGEN-PROCESSING-AND-PRESENTATION-OF-PEPTIDE-OR-POLYSACCHARIDE-ANTIGEN-VIA-MHC-CLASS-II
GOBP-REGULATION-OF-NEUTROPHIL-CHEMOTAXIS	8.29E-11	0.275640174	1	0.593	5.64E-07	8	GOBP-REGULATION-OF-NEUTROPHIL-CHEMOTAXIS
GOBP-NEUTROPHIL-DEGRANULATION	1.00E-10	0.435052541	0.955	0.339	6.83E-07	8	GOBP-NEUTROPHIL-DEGRANULATION
GOBP-NEGATIVE-REGULATION-OF-B-CELL-PROLIFERATION	1.14E-10	0.391103807	0.955	0.387	7.77E-07	8	GOBP-NEGATIVE-REGULATION-OF-B-CELL-PROLIFERATION
GOBP-ANTIGEN-PROCESSING-AND-PRESENTATION-OF-EXOGENOUS-ANTIGEN	1.42E-10	0.391863138	0.955	0.295	9.66E-07	8	GOBP-ANTIGEN-PROCESSING-AND-PRESENTATION-OF-EXOGENOUS-ANTIGEN
GOBP-HORMONE-CATABOLIC-PROCESS2	1.79E-10	0.580401403	0.955	0.384	1.21E-06	8	GOBP-HORMONE-CATABOLIC-PROCESS
GOBP-T-CELL-CHEMOTAXIS	2.22E-10	0.263558206	1	0.399	1.51E-06	8	GOBP-T-CELL-CHEMOTAXIS
GOBP-POSITIVE-REGULATION-OF-MAST-CELL-ACTIVATION-INVOLVED-IN-IMMUNE-RESPONSE	2.48E-10	0.424194559	0.818	0.218	1.68E-06	8	GOBP-POSITIVE-REGULATION-OF-MAST-CELL-ACTIVATION-INVOLVED-IN-IMMUNE-RESPONSE
GOBP-REGULATION-OF-RECEPTOR-CATABOLIC-PROCESS1	2.77E-10	0.594651015	0.682	0.175	1.89E-06	8	GOBP-REGULATION-OF-RECEPTOR-CATABOLIC-PROCESS
GOBP-POSITIVE-REGULATION-OF-SYNCYTIUM-FORMATION-BY-PLASMA-MEMBRANE-FUSION	4.15E-10	0.292595853	1	0.53	2.82E-06	8	GOBP-POSITIVE-REGULATION-OF-SYNCYTIUM-FORMATION-BY-PLASMA-MEMBRANE-FUSION
GOBP-POSITIVE-REGULATION-OF-BONE-RESORPTION2	4.83E-10	0.586131591	0.682	0.164	3.28E-06	8	GOBP-POSITIVE-REGULATION-OF-BONE-RESORPTION
GOBP-POSITIVE-REGULATION-OF-LYMPHOCYTE-MIGRATION	4.96E-10	0.290490465	0.864	0.395	3.37E-06	8	GOBP-POSITIVE-REGULATION-OF-LYMPHOCYTE-MIGRATION
GOBP-INNATE-IMMUNE-RESPONSE-ACTIVATING-CELL-SURFACE-RECEPTOR-SIGNALING-PATHWAY	5.36E-10	0.282267829	0.636	0.088	3.64E-06	8	GOBP-INNATE-IMMUNE-RESPONSE-ACTIVATING-CELL-SURFACE-RECEPTOR-SIGNALING-PATHWAY
GOCC-SPECIFIC-GRANULE-MEMBRANE	5.53E-10	0.282286826	0.682	0.143	3.76E-06	8	GOCC-SPECIFIC-GRANULE-MEMBRANE
GOBP-GASTRIC-ACID-SECRETION	7.20E-10	0.256540863	1	0.94	4.90E-06	8	GOBP-GASTRIC-ACID-SECRETION
GOBP-LIPID-STORAGE	1.08E-09	0.267198492	0.455	0.053	7.33E-06	8	GOBP-LIPID-STORAGE
GOBP-POSITIVE-REGULATION-OF-MAST-CELL-ACTIVATION	1.45E-09	0.348393787	0.864	0.245	9.86E-06	8	GOBP-POSITIVE-REGULATION-OF-MAST-CELL-ACTIVATION
GOBP-ANTIGEN-PROCESSING-AND-PRESENTATION-OF-EXOGENOUS-PEPTIDE-ANTIGEN	1.54E-09	0.38749868	0.818	0.361	1.04E-05	8	GOBP-ANTIGEN-PROCESSING-AND-PRESENTATION-OF-EXOGENOUS-PEPTIDE-ANTIGEN
GOBP-REGULATION-OF-NEUTROPHIL-ACTIVATION	1.64E-09	0.392761309	1	0.576	1.11E-05	8	GOBP-REGULATION-OF-NEUTROPHIL-ACTIVATION
GOBP-NEGATIVE-REGULATION-OF-MAST-CELL-ACTIVATION	2.61E-09	0.258299159	1	0.81	1.77E-05	8	GOBP-NEGATIVE-REGULATION-OF-MAST-CELL-ACTIVATION
GOBP-MACROPHAGE-DIFFERENTIATION	4.25E-09	0.261445879	0.773	0.21	2.89E-05	8	GOBP-MACROPHAGE-DIFFERENTIATION
GOBP-CDC42-PROTEIN-SIGNAL-TRANSDUCTION	6.47E-09	0.288462619	1	0.607	4.40E-05	8	GOBP-CDC42-PROTEIN-SIGNAL-TRANSDUCTION
GOCC-NADPH-OXIDASE-COMPLEX	6.83E-09	0.345295394	1	0.677	4.64E-05	8	GOCC-NADPH-OXIDASE-COMPLEX
GOCC-FICOLIN-1-RICH-GRANULE-MEMBRANE	9.08E-09	0.257772231	0.864	0.344	6.17E-05	8	GOCC-FICOLIN-1-RICH-GRANULE-MEMBRANE
GOBP-REGULATION-OF-INFLAMMATORY-RESPONSE-TO-WOUNDING	1.05E-08	0.340190628	1	0.571	7.15E-05	8	GOBP-REGULATION-OF-INFLAMMATORY-RESPONSE-TO-WOUNDING
GOBP-REGULATION-OF-SECONDARY-METABOLIC-PROCESS	1.18E-08	0.448515919	0.591	0.155	8.01E-05	8	GOBP-REGULATION-OF-SECONDARY-METABOLIC-PROCESS
GOBP-SUPEROXIDE-ANION-GENERATION	1.21E-08	0.260278656	1	0.608	8.23E-05	8	GOBP-SUPEROXIDE-ANION-GENERATION
GOMF-INTRACELLULAR-CHLORIDE-CHANNEL-ACTIVITY	1.24E-08	0.295919994	0.955	0.55	8.42E-05	8	GOMF-INTRACELLULAR-CHLORIDE-CHANNEL-ACTIVITY
GOBP-FC-EPSILON-RECEPTOR-SIGNALING-PATHWAY	1.48E-08	0.307256209	0.591	0.084	0.000100354	8	GOBP-FC-EPSILON-RECEPTOR-SIGNALING-PATHWAY
GOBP-REGULATION-OF-B-CELL-RECEPTOR-SIGNALING-PATHWAY	1.89E-08	0.297949491	0.818	0.334	0.00012867	8	GOBP-REGULATION-OF-B-CELL-RECEPTOR-SIGNALING-PATHWAY
GOBP-POSITIVE-REGULATION-OF-MEMBRANE-PROTEIN-ECTODOMAIN-PROTEOLYSIS	1.97E-08	0.408309432	0.455	0.121	0.000134082	8	GOBP-POSITIVE-REGULATION-OF-MEMBRANE-PROTEIN-ECTODOMAIN-PROTEOLYSIS
GOBP-STEROID-CATABOLIC-PROCESS	2.18E-08	0.269315474	1	0.588	0.000148227	8	GOBP-STEROID-CATABOLIC-PROCESS
GOBP-REGULATION-OF-BONE-REMODELING	2.74E-08	0.276272003	0.591	0.15	0.000186097	8	GOBP-REGULATION-OF-BONE-REMODELING
GOBP-REGULATION-OF-DEFENSE-RESPONSE-TO-BACTERIUM1	2.78E-08	0.46072587	0.864	0.332	0.000189227	8	GOBP-REGULATION-OF-DEFENSE-RESPONSE-TO-BACTERIUM
GOBP-POSITIVE-REGULATION-OF-T-CELL-MIGRATION	2.98E-08	0.294833335	0.864	0.378	0.000202702	8	GOBP-POSITIVE-REGULATION-OF-T-CELL-MIGRATION
GOBP-REGULATION-OF-SUPEROXIDE-METABOLIC-PROCESS	3.02E-08	0.336975993	0.773	0.329	0.000205279	8	GOBP-REGULATION-OF-SUPEROXIDE-METABOLIC-PROCESS
GOMF-TOLL-LIKE-RECEPTOR-BINDING	3.32E-08	0.441346196	0.727	0.323	0.000225817	8	GOMF-TOLL-LIKE-RECEPTOR-BINDING
GOBP-POSITIVE-REGULATION-OF-NITRIC-OXIDE-SYNTHASE-BIOSYNTHETIC-PROCESS	3.66E-08	0.381218247	0.864	0.383	0.000248647	8	GOBP-POSITIVE-REGULATION-OF-NITRIC-OXIDE-SYNTHASE-BIOSYNTHETIC-PROCESS
GOBP-PROTON-TRANSMEMBRANE-TRANSPORT	3.85E-08	0.269844252	0.773	0.323	0.000261846	8	GOBP-PROTON-TRANSMEMBRANE-TRANSPORT
GOCC-PROTON-TRANSPORTING-TWO-SECTOR-ATPASE-COMPLEX-PROTON-TRANSPORTING-DOMAIN	4.25E-08	0.53939896	0.818	0.295	0.000289163	8	GOCC-PROTON-TRANSPORTING-TWO-SECTOR-ATPASE-COMPLEX-PROTON-TRANSPORTING-DOMAIN
GOBP-NEGATIVE-REGULATION-OF-INFLAMMATORY-RESPONSE-TO-ANTIGENIC-STIMULUS	4.37E-08	0.319773763	0.818	0.288	0.000297113	8	GOBP-NEGATIVE-REGULATION-OF-INFLAMMATORY-RESPONSE-TO-ANTIGENIC-STIMULUS
GOBP-HIGH-DENSITY-LIPOPROTEIN-PARTICLE-ASSEMBLY	5.27E-08	0.419424359	0.909	0.36	0.000358248	8	GOBP-HIGH-DENSITY-LIPOPROTEIN-PARTICLE-ASSEMBLY
GOBP-RESPONSE-TO-MACROPHAGE-COLONY-STIMULATING-FACTOR	5.57E-08	0.339102779	0.864	0.33	0.000378762	8	GOBP-RESPONSE-TO-MACROPHAGE-COLONY-STIMULATING-FACTOR
GOBP-CHOLESTEROL-STORAGE	6.44E-08	0.446046141	0.545	0.09	0.000437648	8	GOBP-CHOLESTEROL-STORAGE
GOBP-REGULATION-OF-LIPID-STORAGE	7.43E-08	0.293131174	0.409	0.091	0.000504908	8	GOBP-REGULATION-OF-LIPID-STORAGE
GOBP-PROTEIN-LIPID-COMPLEX-ASSEMBLY	8.08E-08	0.334297845	0.773	0.215	0.000548876	8	GOBP-PROTEIN-LIPID-COMPLEX-ASSEMBLY
GOBP-REGULATION-OF-DENDRITIC-CELL-ANTIGEN-PROCESSING-AND-PRESENTATION	8.14E-08	0.306735636	1	0.57	0.000553323	8	GOBP-REGULATION-OF-DENDRITIC-CELL-ANTIGEN-PROCESSING-AND-PRESENTATION
GOBP-POSITIVE-REGULATION-OF-MONOCYTE-DIFFERENTIATION1	9.67E-08	0.5560151	0.727	0.252	0.000656932	8	GOBP-POSITIVE-REGULATION-OF-MONOCYTE-DIFFERENTIATION
GOBP-POSITIVE-REGULATION-OF-MYELOID-LEUKOCYTE-MEDIATED-IMMUNITY	9.97E-08	0.308210543	0.909	0.41	0.000677743	8	GOBP-POSITIVE-REGULATION-OF-MYELOID-LEUKOCYTE-MEDIATED-IMMUNITY
GOMF-CARBOHYDRATE-TRANSMEMBRANE-TRANSPORTER-ACTIVITY	1.69E-07	0.269425865	0.818	0.298	0.001145517	8	GOMF-CARBOHYDRATE-TRANSMEMBRANE-TRANSPORTER-ACTIVITY
GOBP-LIPOPOLYSACCHARIDE-MEDIATED-SIGNALING-PATHWAY	1.87E-07	0.250511004	0.364	0.093	0.001271077	8	GOBP-LIPOPOLYSACCHARIDE-MEDIATED-SIGNALING-PATHWAY
GOBP-POSITIVE-REGULATION-OF-MYOTUBE-DIFFERENTIATION	2.01E-07	0.39366909	0.727	0.177	0.001367214	8	GOBP-POSITIVE-REGULATION-OF-MYOTUBE-DIFFERENTIATION
GOBP-POSITIVE-REGULATION-OF-SECONDARY-METABOLITE-BIOSYNTHETIC-PROCESS	2.31E-07	0.438798635	0.545	0.185	0.001566921	8	GOBP-POSITIVE-REGULATION-OF-SECONDARY-METABOLITE-BIOSYNTHETIC-PROCESS
GOBP-REGULATION-OF-NK-T-CELL-ACTIVATION	2.54E-07	0.306894338	0.818	0.223	0.001729301	8	GOBP-REGULATION-OF-NK-T-CELL-ACTIVATION
GOBP-LEUKOCYTE-AGGREGATION	2.62E-07	0.495812047	0.727	0.32	0.001777729	8	GOBP-LEUKOCYTE-AGGREGATION
GOBP-NK-T-CELL-ACTIVATION	3.14E-07	0.298475035	0.818	0.234	0.002134493	8	GOBP-NK-T-CELL-ACTIVATION
[truncated: 102 more rows]
